# Supplementary material for: Global Transcriptional Response of Methylorubrum extorquens to Formaldehyde Stress Expands the Role of EfgA and Is Distinct from Antibiotic Translational Inhibition
Source: Microorganisms. 2021 Feb 10;9(2):347. doi: 10.3390/microorganisms9020347 (PMC7916467; doi:10.3390/microorganisms9020347)
Supplement: Supplementary file 1 [file microorganisms-09-00347-s001.zip]

Archive with 3 entries (2 files):
- microorganisms-1088209-supplementary-for proofreading/
- microorganisms-1088209-supplementary-for proofreading/Bazurto et al F Response-Microorganisms Supplemental data-REVISION.xlsx
- microorganisms-1088209-supplementary-for proofreading/Bazurto et al F response-Microorganisms Supplemental figures-REVISION.docx
