# Supplementary material for: Global Transcriptional Response of Methylorubrum extorquens to Formaldehyde Stress Expands the Role of EfgA and Is Distinct from Antibiotic Translational Inhibition
Source: Microorganisms. 2021 Feb 10;9(2):347. doi: 10.3390/microorganisms9020347 (PMC7916467; doi:10.3390/microorganisms9020347)
Supplement: Supplementary file 1 [file microorganisms-09-00347-s001.zip › microorganisms-1088209-supplementary-for proofreading/Bazurto et al F Response-Microorganisms Supplemental data-REVISION.xlsx]

## Sheet: Figure 2
Figure 2. The growth response of WT and ΔefgA mutant quantified in minimal succinate medium with no addition and with formaldehyde.
		Wild type						ΔefgA mutant
OD600		Untreated			Formaldehyde			Untreated			Formaldehyde
	Time (min)	Rep1	Rep2	Rep3	Rep1	Rep2	Rep3	Rep1	Rep2	Rep3	Rep1	Rep2	Rep3
	-45	0.246	0.235	0.234	0.246	0.235	0.234	0.256	0.24	0.239	0.256	0.24	0.239
	5	0.272	0.309	0.256	0.284	0.287	0.256	0.293	0.274	0.267	0.285	0.296	0.262
	20	0.292	0.283	0.279	0.289	0.268	0.272	0.297	0.295	0.283	0.32	0.288	0.277
	40	0.317	0.299	0.295	0.297	0.28	0.27	0.352		0.297	0.319	0.279	0.286
	60	0.324	0.313	0.32	0.293	0.277	0.284	0.333	0.322	0.33	0.313	0.311	0.295
	90	0.377	0.431	0.341	0.305	0.288	0.277	0.372	0.411	0.358	0.365	0.345	0.331
	180	0.504	0.495	0.497	0.314	0.281	0.29	0.554	0.52	0.495	0.519	0.443	0.441
	360	1.032	0.959	0.959	0.399	0.342	0.316	1.098	1.029	1.003	0.801	0.812	0.712
	540	1.771	1.724	1.785	0.481	0.313	0.398	1.893	1.887	1.685	1.401	1.497	1.339
	720				0.726	0.534	0.435
	1080				1.889	2.076	1.456
		Wild type						ΔefgA mutant
Viability (CFU/mL)		Untreated			Formaldehyde			Untreated			Formaldehyde
	Time (min)	Rep1	Rep2	Rep3	Rep1	Rep2	Rep3	Rep1	Rep2	Rep3	Rep1	Rep2	Rep3
	-45	53200000	35700000	32700000	53200000	35700000	32700000	42600000	36900000	43200000	42600000	36900000	43200000
	5	52300000	51400000	48300000	56800000	35100000	42000000	48300000	46200000	41700000	47400000	40200000	49800000
	20	55600000	48600000	63100000	46500000	40800000	48300000	54400000	58000000	58600000	42300000	51700000	55600000
	40	62200000	61900000	54100000	48300000	47100000	40500000	56200000	58000000	57100000	47700000	42000000	40500000
	60	33900000	71500000	70600000	52900000	38400000	47100000	56500000	62500000	52900000	49200000	52600000	47400000
	90	5230000.00*	63700000	69700000	47100000	41100000	42300000	70900000	63700000	71500000	51700000	53500000	49500000
	180	124000000	230000000	188000000	37500000	50800000	48600000	145000000	142000000	136000000	69100000	76300000	59500000
	360	361000000	330000000	324000000	47700000	46500000	46500000	315000000	261000000	321000000	182000000	233000000	233000000
	540	224000.00*	745000000	545000000	64600000	35400000	57700000	506000000	515000000	509000000	345000000	394000000	388000000
	720				176000000	112000000	63400000
	1080				533000000	570000000	491000000
		Wild type						ΔefgA mutant
Formaldehyde (mM)		Untreated			Formaldehyde			Untreated			Formaldehyde
	Time (min)	Rep1	Rep2	Rep3	Rep1	Rep2	Rep3	Rep1	Rep2	Rep3	Rep1	Rep2	Rep3
	5	N/A			3.61766	3.80922	3.75126	N/A			3.47627	3.70974	3.63372
	20				3.6349	3.60184	3.77163				3.59558	3.44271	3.65423
	40				3.10476	3.63114	3.29103				3.0242	2.97536	3.10595
	60				3.21933	3.33519	3.34775				3.0101	3.09524	3.21743
	90				2.86751	3.44781	2.9601				2.43356	2.93535	2.56987
	180				2.11717	2.56573	2.16035				1.2587	1.58321	1.47372
	360				0.167285	0.636778	0.704523				-0.0128374	-0.0174741	-0.0234928
	540				-0.0185038	0.131734	-0.013381				-0.0206138	-0.0148391	-0.00653933
	720				-0.01701	-0.0124489	-0.0225778				-0.0223776	-0.0179897	-0.0297681
	1080					0.0053627						0.00280146

## Sheet: Figure 6
Figure 6. The growth response of WT and ΔefgA mutant quantified in minimal succinate medium with no addition and with kanamycin.
		Wild type						ΔefgA mutant
OD600	Time (min)	Untreated			Kanamycin			Untreated			Kanamycin
	-45	0.246	0.235	0.234	0.246	0.235	0.234	0.256	0.24	0.239	0.256	0.24	0.239
	5	0.272	0.309	0.256	0.285	0.305	0.259	0.293	0.274	0.267	0.289	0.318	0.267
	20	0.292	0.283	0.279	0.302	0.283	0.281	0.297	0.295	0.283	0.305	0.297	0.289
	40	0.317	0.299	0.295	0.333	0.309	0.291	0.352		0.297	0.32	0.316	0.304
	60	0.324	0.313	0.32	0.353	0.346	0.324	0.333	0.322	0.33	0.352	0.335	0.318
	90	0.377	0.431	0.341	0.403	0.372	0.356	0.372	0.411	0.358	0.407	0.374	0.374
	180	0.504	0.495	0.497	0.504	0.491	0.495	0.554	0.52	0.495	0.531	0.508	0.489
	360	1.032	0.959	0.959	0.615	0.602	0.574	1.098	1.029	1.003	0.639	0.626	0.591
	540	1.771	1.724	1.785	0.633	0.587	0.605	1.893	1.887	1.685	0.638	0.629	0.606
		Wild type						ΔefgA mutant
Viability (CFU/mL)	Time (min)	Untreated			Kanamycin			Untreated			Kanamycin
	-45	53200000	35700000	32700000	53200000	35700000	32700000	42600000	36900000	43200000	42600000	36900000	43200000
	5	52300000	51400000	48300000	30600000	22800000	30900000	48300000	46200000	41700000	31800000	24900000	31200000
	20	55600000	48600000	63100000	28500000	22500000	28800000	54400000	58000000	58600000	27600000	31500000	26700000
	40	62200000	61900000	54100000	3030000	7060000	13800000	56200000	58000000	57100000	42900000	5710000	16800000
	60	33900000	71500000	70600000	2730000	2430000	3690000	56500000	62500000	52900000	6850000	2280000	2820000
	90	5230000.00*	63700000	69700000	248000	646000	282000	70900000	63700000	71500000	352000	607000	697000
	180	124000000	230000000	188000000	1650	2810	3270	145000000	142000000	136000000	4550	3760	6670
	360	361000000	330000000	324000000	133	1520	66	315000000	261000000	321000000	1170	4550	2670
	540	224000.00*	745000000	545000000	4880	33	0	506000000	515000000	509000000	98.9	231	0

## Sheet: Figure S4
	Figure S4. Gene ontology of the kanamycin-specific response.
	UPREGULATED							DOWNREGULATED
	GO ID	GO Name	Expected Sample Enrichment	Actual Sample Enrichment	Genes	p-value		GO ID	GO Name	Expected Sample Enrichment	Actual Sample Enrichment	Genes	p-value
	BIOLOGICAL PROCESS							BIOLOGICAL PROCESS
	6412	translation	9.6912	23	Mext_1636,Mext_4015,Mext_2619,Mext_2191,Mext_4734,Mext_1628,Mext_4414,Mext_2475,Mext_4413,Mext_2978,Mext_3466,Mext_1771,Mext_2353,Mext_1627,Mext_2741,Mext_4016,Mext_2157,Mext_2179,Mext_4028	2.1736e-05		44209	AMP salvage	0.7622	3	Mext_0708,Mext_0600,Mext_2180	0.00370162
	30001	metal ion transport	0.3267	2	Mext_0415,Mext_2690	0.00280941		15977	carbon fixation	0.4356	2	Mext_4533,Mext_1801	0.00471002
	9401	phosphoenolpyruvate-dependent sugar phosphotransferase system	0.4356	2	Mext_1234,Mext_2503	0.00725241		6099	tricarboxylic acid cycle	4.7911	10	Mext_4533,Mext_3601,Mext_3141,Mext_1449,Mext_1645,Mext_1646,Mext_1801,Mext_2664,Mext_3958,Mext_4680	0.00606393
	270	peptidoglycan metabolic process	0.49	2	Mext_0135,Mext_3182	0.0104472		6106	fumarate metabolic process	0.5444	2	Mext_1449,Mext_2664	0.0108261
	6352	DNA-templated transcription, initiation	1.3067	3	Mext_1376,Mext_2501,Mext_2578	0.0383844		6096	glycolytic process	2.1778	5	Mext_4502,Mext_4399,Mext_2369,Mext_2784,Mext_2368	0.0164287
	MOLECULAR FUNCTION							19475	L-lysine catabolic process to acetate	0.6533	2	Mext_1257,Mext_4686	0.0199172
	3735	structural constituent of ribosome	8.7656	22	Mext_4015,Mext_2619,Mext_2191,Mext_4734,Mext_1628,Mext_4414,Mext_2475,Mext_4413,Mext_2978,Mext_3466,Mext_1771,Mext_2353,Mext_1627,Mext_2741,Mext_4016,Mext_2157,Mext_2179,Mext_4028,Mext_4890,	1.24844e-05		6071	glycerol metabolic process	0.6533	2	Mext_1031,Mext_1966	0.0199172
	8932	lytic endotransglycosylase activity	0.5444	2	Mext_0135,Mext_3182	0.0143344		35435	phosphate ion transmembrane transport	0.6533	2	Mext_2851,Mext_4715	0.0199172
	3899	DNA-directed 5'-3' RNA polymerase activity	0.7622	2	Mext_2501,Mext_3197	0.0370427		6261	DNA-dependent DNA replication	1.1978	3	Mext_4567,Mext_2471,Mext_2577	0.024491
	CELLULAR COMPONENT							15990	electron transport coupled proton transport	0.8711	2	Mext_4334,Mext_3262	0.0472631
	5840	ribosome	6.6423	16	Mext_2619,Mext_4734,Mext_1628,Mext_4414,Mext_2475,Mext_4413,Mext_2978,Mext_1771,Mext_2353,Mext_1627,Mext_2741,Mext_4016,Mext_2179,Mext_4028,Mext_4890,Mext_3942	0.000251129		MOLECULAR FUNCTION
	15935	small ribosomal subunit	0.98	3	Mext_2157,Mext_4737,Mext_2158	0.0142443		8827	cytochrome o ubiquinol oxidase activity	0.6533	3	Mext_4334,Mext_4335,Mext_4337	0.0017349
	15934	large ribosomal subunit	1.3067	3	Mext_4015,Mext_2191,Mext_3466	0.0383844		8234	cysteine-type peptidase activity	0.4356	2	Mext_0297,Mext_4071	0.00471002
								8964	phosphoenolpyruvate carboxylase activity	0.4356	2	Mext_4533,Mext_1801	0.00471002
								4129	cytochrome-c oxidase activity	2.5045	6	Mext_4335,Mext_4336,Mext_4337,Mext_3258,Mext_3262,Mext_3263	0.00892418
								4333	fumarate hydratase activity	0.5444	2	Mext_1449,Mext_2664	0.0108261
								16410	N-acyltransferase activity	0.5444	2	Mext_3208,Mext_2080	0.0108261
								4518	nuclease activity	0.6533	2	Mext_3319,Mext_0406	0.0199172
								5315	inorganic phosphate transmembrane transporter activity	1.1978	3	Mext_2851,Mext_4715,Mext_4716	0.024491
								15419	ATPase-coupled sulfate transmembrane transporter activity	0.8711	2	Mext_0583,Mext_0584	0.0472631
								8236	serine-type peptidase activity	0.8711	2	Mext_0301,Mext_2287	0.0472631
								CELLULAR COMPONENT
								5615	extracellular space	0.6533	3	Mext_3220,Mext_1395,Mext_3523	0.0017349
								45239	tricarboxylic acid cycle enzyme complex	0.5444	2	Mext_1449,Mext_2664	0.0108261
								70469	respirasome	1.0889	3	Mext_4336,Mext_4337,Mext_3263	0.0170185
								5694	chromosome	1.8511	4	Mext_4567,Mext_0179,Mext_2577,Mext_3308	0.0304828
								15934	large ribosomal subunit	2.6133	5	Mext_2182,Mext_3999,Mext_2167,Mext_2165,Mext_2183	0.039324

## Sheet: Figure S6
	Figure S6. Gene enrichment for overlap between formaldehyde and kanamycin treatment in wild type.
	UPREGULATED
	GO ID	GO Name	Expected Sample Enrichment	Actual Sample Enrichment	Genes	p-value
	BIOLOGICAL PROCESS
	32784	regulation of DNA-templated transcription, elongation	0.889	3		0.00834133
	9408	response to heat	0.8001	2		0.0389831
	6644	phospholipid metabolic process	0.7112	2		0.0277809
	50482	arachidonic acid secretion	0.7112	2		0.0277809
	16226	iron-sulfur cluster assembly	0.7112	2		0.0277809
	15976	carbon utilization	0.5334	2		0.0113488
	MOLECULAR FUNCTION
	70063	RNA polymerase binding	0.7112	3		0.00320974
	4623	phospholipase A2 activity	0.7112	2		0.0277809
	4357	glutamate-cysteine ligase activity	0.5334	2		0.0113488
	DOWNREGULATED
	BIOLOGICAL PROCESS
	71973	bacterial-type flagellum-dependent cell motility	9.5934	24		2.182207E-6
	6935	chemotaxis	9.5934	16		0.0112722
	44780	bacterial-type flagellum assembly	4.032	10		0.00108031
	42773	ATP synthesis coupled electron transport	1.9465	5		0.00780992
	6306	DNA methylation	0.8342	2		0.0385863
	6086	acetyl-CoA biosynthetic process from pyruvate	0.6952	2		0.0214872
	42558	pteridine-containing compound metabolic process	0.5561	2		0.00958078
	19464	glycine decarboxylation via glycine cleavage system	0.5561	2		0.00958078
	42953	lipoprotein transport	0.5561	2		0.00958078
	48511	rhythmic process	0.5561	2		0.00958078
	MOLECULAR FUNCTION
	155	phosphorelay sensor kinase activity	16.128	23		0.0262578
	3774	motor activity	3.893	11		0.00016572
	5198	structural molecule activity	3.893	8		0.0106769
	8137	NADH dehydrogenase (ubiquinone) activity	4.171	7		0.0471632
	9882	blue light photoreceptor activity	0.8342	2		0.0385863
	8831	dTDP-4-dehydrorhamnose reductase activity	0.8342	2		0.0385863
	4310	farnesyl-diphosphate farnesyltransferase activity	0.8342	2		0.0385863
	3796	lysozyme activity	0.8342	2		0.0385863
	51996	squalene synthase activity	0.8342	2		0.0385863
	8170	N-methyltransferase activity	0.8342	2		0.0385863
	4739	pyruvate dehydrogenase (acetyl-transferring) activity	0.6952	2		0.0214872
	4190	aspartic-type endopeptidase activity	0.5561	2		0.00958078
	8915	lipid-A-disaccharide synthase activity	0.5561	2		0.00958078
	8177	succinate dehydrogenase (ubiquinone) activity	0.5561	2		0.00958078
	4326	tetrahydrofolylpolyglutamate synthase activity	0.4171	2		0.00267225
	CELLULAR COMPONENT
	9425	bacterial-type flagellum basal body	4.8662	12		0.00048634
	30694	bacterial-type flagellum basal body, rod	1.6684	4		0.0173674
	9427	bacterial-type flagellum basal body, distal rod, L ring	0.5561	2		0.00958078
	9428	bacterial-type flagellum basal body, distal rod, P ring	0.5561	2		0.00958078
	9424	bacterial-type flagellum hook	0.5561	2		0.00958078
	9426	bacterial-type flagellum basal body, distal rod	0.4171	2		0.00267225

## Sheet: Figure S7
Figure S7. Temporal expression of genes of methanol utilization pathways.
		Log2FC
	Wild type
Methanol oxidation	Time (min)	Mext_1817	Mext_1818	Mext_1819	Mext_1820	Mext_1821	Mext_1822	Mext_4138	Mext_4139	Mext_4140	Mext_4141	Mext_4142	Mext_4143	Mext_4144	Mext_4145	Mext_4146	Mext_4147	Mext_4148	Mext_4149	Mext_4150	Mext_4151	Mext_4452	Mext_4453
	5	-0.673101	0.450336	-0.245152	0.36852	-0.365993	-0.125009	-3.26613	-2.10459	-1.46284	-3.49349	-2.52452	-2.97166	-3.0227	-2.63806	-2.41912	-0.858497	-2.68089	-1.83029	-0.537067	0.035305	-1.64494	-1.62104
	20	-0.685505	0.273204	-0.513324	0.559708	-0.384749	-0.308692	-3.72522	-2.66638	-1.33504	-4.02815	-2.90774	-3.38762	-3.73771	-3.22604	-3.36169	-0.477263	-2.40433	-2.11799	-0.0744084	0.28145	-2.3264	-1.6519
	40	-0.933434	0.16358	-0.478121	0.387955	-0.485966	-0.303619	-4.60342	-3.30699	-1.71299	-4.24112	-3.53646	-3.96862	-4.23914	-4.13146	-3.58249	-0.485758	-2.44289	-2.42689	0.00493004	0.0575243	-2.38759	-1.82591
	180	-0.551628	0.591748	-0.11531	0.790378	-0.607087	-0.589647	-4.53272	-4.09398	-2.66854	-5.11185	-3.74837	-4.71361	-4.58806	-4.49705	-4.39309	-1.56358	-3.70415	-2.98341	-1.04839	0.330792	-2.01509	-1.95438
	360	-0.217099	-0.468305	-0.664131	-0.458171	0.030738	-0.5636	-3.17201	-3.48622	-2.87775	-3.37092	-3.38396	-2.98874	-3.14385	-3.18856	-2.89238	-1.8206	-2.37242	-1.87399	-1.04834	0.352182	-0.939544	-0.789457
Formaldehyde oxidation	Time (min)	Mext_1824	Mext_1825	Mext_1826	Mext_1827	Mext_1828	Mext_1829	Mext_1830	Mext_1831	Mext_1832	Mext_1833	Mext_1834	Mext_1835	Mext_1836	Mext_1841	Mext_1842	Mext_1843	Mext_1844	Mext_3930
	5	-0.880463	-1.22886	-0.993466	0.200871	-0.941304	1.09455	-0.851423	-0.0657127	-1.01036	-1.48073	-0.16643	0.404465	0.0471609	-0.706332	-1.34762	-0.442994	0.734535	0.421008
	20	-1.36176	-1.88329	-1.37495	0.223265	-0.474953	0.965577	-1.52445	-0.205424	-1.42394	-1.84319	0.0551484	0.733934	0.181981	-0.836321	-1.54026	-0.906341	0.389302	0.204147
	40	-1.61905	-2.09759	-1.45392	0.139953	-0.460431	1.07866	-1.86797	-0.364615	-1.6289	-2.15278	0.35316	0.885138	0.0915544	-0.778652	-1.44714	-0.900454	0.302501	0.37409
	180	-2.14433	-2.45897	-1.9845	-0.29102	-0.851371	0.312059	-2.02666	-0.634527	-1.91102	-2.22683	-0.0896096	0.873098	-0.18761	-0.483385	-1.26387	-1.19728	-0.0718551	0.409168
	360	-1.07211	-1.08425	-0.898781	-0.554444	-0.519178	0.202585	-0.537827	-0.0737083	-0.64322	-1.04845	0.0180388	-0.22284	-0.337043	-0.178795	-0.50035	-0.774786	-0.313631	1.02633
Formate assimiliation	Time (min)	Mext_0414	Mext_1797	Mext_1798	Mext_1812	Mext_1813	Mext_1814	Mext_2659	Mext_2685	Mext_4444
	5	2.14915	1.89303	1.15736	-1.53756	-0.860573	-0.520588	-2.10847	-0.334514	-1.11063
	20	2.05566	1.5703	0.524355	-1.72065	-1.62748	-0.838529	-2.14798	0.0107386	-1.57279
	40	2.05308	1.39969	0.523732	-1.84982	-1.66932	-1.03074	-2.2873	0.0435358	-1.78357
	180	1.62156	0.986731	0.202974	-2.17848	-1.83715	-1.18542	-1.956	-0.274661	-1.71068
	360	0.790619	0.300963	0.412243	-0.480583	-0.467265	-0.535302	-1.19134	0.00030278	-0.351383
Formate oxidation	Time (min)	Mext_0389	Mext_0390	Mext_0391	Mext_2104	Mext_2105	Mext_4404	Mext_4405	Mext_4406	Mext_4581	Mext_4582
	5	-0.183079	-0.651421	-0.502215	1.89724	2.70872	6.20816	4.82061	2.25525	-0.202791	-1.07023
	20	-0.249675	-0.955284	-0.434275	1.6277	2.3234	5.83493	4.31274	1.61369	-0.15534	-1.33312
	40	-0.378382	-0.991847	-0.728293	1.47995	2.30347	5.91859	4.10451	1.68459	-0.162548	-1.53493
	180	-0.705341	-1.47059	-1.07261	2.31442	2.6439	5.55533	3.74752	1.2056	0.0381024	-1.73931
	360	0.340568	0.103707	0.146338	3.95256	3.72265	4.00068	1.89417	1.15401	-0.320061	-0.20267
Serine cycle	Time (min)	Mext_0282	Mext_0288	Mext_0290	Mext_0298	Mext_0978	Mext_1541	Mext_1643	Mext_1795	Mext_1796	Mext_1799	Mext_1800	Mext_1801	Mext_1802	Mext_2228	Mext_2388	Mext_2747	Mext_2784	Mext_2996	Mext_3171	Mext_3444	Mext_3468	Mext_3469	Mext_3470	Mext_3600	Mext_3601	Mext_3602	Mext_3604	Mext_3781	Mext_4797
	5	-0.175481	-0.133622	1.11149	-0.466698	-0.734354	-0.25077	-1.33764	3.59177	1.84301	4.04627	3.13527	0.997728	0.306829	-0.287514	1.14221	2.40539	0.026281	-0.17014	1.92842	-0.236545	-0.718075	0.239754	0.89056	0.0465616	-0.446348	-1.10953	-1.04449	-0.313679	4.73356
	20	-0.273179	0.20601	1.11084	-0.176211	-0.902234	-0.35758	-0.907221	3.66671	1.10261	4.10218	2.71599	0.587942	0.4128	-0.363696	1.02631	2.17051	0.0693872	-0.427971	1.89875	0.259328	-0.600965	0.39474	0.895083	-0.357074	-1.00015	-1.25263	-1.32264	-0.539623	5.28069
	40	-0.319833	0.320872	0.968791	0.0332273	-0.601827	-0.557184	-1.02863	3.65064	0.840761	4.18736	2.62453	0.527464	0.368625	-0.41428	0.767324	1.99851	0.00429107	-0.508802	1.99024	0.395528	-0.532332	0.625455	0.841037	-0.491297	-1.27341	-1.30944	-1.46227	-0.619796	5.1963
	180	-0.74433	-0.31137	0.317571	-0.287111	-0.924801	-0.746421	-1.51279	3.22137	0.857544	3.66006	2.01952	0.745134	0.247552	-0.651919	0.21107	1.29261	-0.651198	-1.01681	1.42752	-0.118791	-0.190743	0.102741	0.0901764	-1.10743	-1.92501	-1.93824	-2.39708	-1.22315	5.01345
	360	-0.702977	-0.730123	-0.269707	0.0079224	-0.122127	-0.622925	-1.49787	1.84636	0.323111	1.36872	0.829856	0.173856	-0.619252	-0.240226	-0.524216	0.161639	-0.54178	-0.72744	0.485832	-0.594424	0.0107049	-1.1906	-1.29323	-2.11064	-1.9296	-2.0335	-2.13738	-0.95584	2.15664
	ΔefgA mutant
Methanol oxidation	Time (min)	Mext_1817	Mext_1818	Mext_1819	Mext_1820	Mext_1821	Mext_1822	Mext_4138	Mext_4139	Mext_4140	Mext_4141	Mext_4142	Mext_4143	Mext_4144	Mext_4145	Mext_4146	Mext_4147	Mext_4148	Mext_4149	Mext_4150	Mext_4151	Mext_4452	Mext_4453
	5	-0.464409	-0.122829	-0.104623	0.222035	0.340001	-0.175552	-2.54652	-2.01795	-1.78136	-2.38339	-1.38378	-1.78647	-1.62882	-1.65159	-1.43412	-0.999889	-2.17517	-0.960806	-0.282876	0.263491	-0.565017	-1.08269
	20	-0.261949	-0.295133	-0.789262	-0.209811	-0.0586034	-0.0112839	-2.37253	-2.31617	-1.49668	-2.4583	-1.93809	-1.84659	-1.91429	-1.47387	-2.31441	-1.11487	-1.78262	-1.35707	-0.682378	0.403792	-0.853796	-0.754716
	40	-0.570651	-0.706162	-0.962759	-0.91891	-0.142294	-0.101131	-1.94611	-2.04841	-1.42392	-1.86302	-1.85761	-1.72126	-1.80849	-1.68059	-2.25109	-1.4209	-1.249	-1.494	-0.837605	-0.0272927	-0.785612	-0.459968
	180	-0.217306	-0.573527	-0.668325	-0.877964	0.288645	0.150585	-0.83954	-1.1792	-0.731459	-0.969576	-0.796375	-0.765378	-0.904821	-0.629035	-1.32405	-0.703457	-0.375303	-0.403706	-0.548394	-0.193309	-0.123102	0.131577
	360	0.0374865	-0.105318	-0.214524	0.29368	0.520988	0.00098999	0.0147024	-0.347113	0.0793353	-0.443558	-0.260286	-0.274838	-0.51088	-0.542184	-0.489384	0.0854144	-0.309994	0.0651309	0.252693	0.409922	-0.261529	0.320301
Formaldehyde oxidation	Time (min)	Mext_1824	Mext_1825	Mext_1826	Mext_1827	Mext_1828	Mext_1829	Mext_1830	Mext_1831	Mext_1832	Mext_1833	Mext_1834	Mext_1835	Mext_1836	Mext_1841	Mext_1842	Mext_1843	Mext_1844	Mext_3930
	5	0.319594	-0.0814013	-0.0309933	0.39553	-0.0466514	1.45331	0.34528	0.47271	-0.179603	-0.499411	0.515022	0.473483	-0.0287992	-0.258142	-0.3518	-0.48869	0.288499	0.938666
	20	-0.20008	-0.204143	0.00649415	0.365566	0.32045	1.64114	0.784936	0.554299	0.385996	-0.0367937	0.477046	0.714505	0.286861	-0.188539	-0.249516	-0.540792	-0.059328	1.20905
	40	-0.148982	-0.0547021	0.166937	0.332115	0.126523	1.69636	1.10803	1.07379	0.975101	0.705717	0.709128	0.715972	0.14128	-0.0388965	0.0445933	-0.30202	-0.33023	1.03962
	180	0.183284	0.267303	0.464971	0.397341	-0.182339	0.317502	-0.148653	0.200797	0.267763	-0.166025	1.03412	0.517617	0.263715	-0.0282163	0.289283	-0.030322	-0.261538	0.524729
	360	-0.397062	-0.190771	0.0207432	-0.413941	-0.99796	0.0331701	-0.33139	-0.554636	-0.708492	-0.876721	-0.331337	0.153115	-0.893092	-0.240118	-0.145606	-0.491404	-1.16191	-0.302433
Formate assimiliation	Time (min)	Mext_0414	Mext_1797	Mext_1798	Mext_1812	Mext_1813	Mext_1814	Mext_2659	Mext_2685	Mext_4444
	5	2.91317	3.31906	2.92064	-0.846969	-0.489196	-0.288002	-1.28251	-0.61743	-0.310902
	20	2.35921	2.95009	2.73009	-0.452054	-0.563903	-0.249979	-0.790588	-0.201358	-0.223736
	40	2.3452	2.79316	2.817	-0.0900087	-0.450216	-0.384017	-0.682384	-0.114046	0.0627327
	180	0.632059	1.10935	1.11547	0.137065	-0.0411182	-0.137978	0.0124054	0.28903	0.0601639
	360	0.306701	-0.0012529	-0.0064872	-0.374545	-0.589802	-0.547026	0.414418	0.415163	-0.399007
Formate oxidation	Time (min)	Mext_0389	Mext_0390	Mext_0391	Mext_2104	Mext_2105	Mext_4404	Mext_4405	Mext_4406	Mext_4581	Mext_4582
	5	0.254051	-0.0774638	-0.0832223	3.33829	3.45256	5.7211	5.1547	3.62871	-0.880025	-0.834401
	20	0.211349	-0.129766	0.10131	3.64714	3.55979	4.87908	3.92527	2.59157	-0.668191	-1.01601
	40	0.238051	-0.0230292	0.196051	3.98484	3.98228	4.47905	3.26208	2.03993	-0.587055	-0.611007
	180	-0.123906	-0.308428	-0.0514222	1.51353	1.46509	3.94308	2.4262	0.779616	0.130785	-0.0829814
	360	0.166758	0.0250408	0.17927	2.62053	2.23977	-0.150559	0.442456	0.123488	0.735457	0.505362
Serine cycle	Time (min)	Mext_0282	Mext_0288	Mext_0290	Mext_0298	Mext_0978	Mext_1541	Mext_1643	Mext_1795	Mext_1796	Mext_1799	Mext_1800	Mext_1801	Mext_1802	Mext_2228	Mext_2388	Mext_2747	Mext_2784	Mext_2996	Mext_3171	Mext_3444	Mext_3468	Mext_3469	Mext_3470	Mext_3600	Mext_3601	Mext_3602	Mext_3604	Mext_3781	Mext_4797
	5	-0.029592	0.264539	1.48897	-0.0431037	-0.958386	-0.218314	-1.68274	4.28133	3.3516	4.89065	4.773	4.1101	2.54684	-0.109125	2.20053	3.17059	0.177471	0.743076	2.06832	-0.550877	-0.598594	-0.0614527	1.27944	0.233059	-0.219779	-0.533794	-0.841072	-0.302502	3.00139
	20	-0.045926	0.61031	1.45523	0.110627	-1.25842	-0.26467	-1.30132	4.39852	2.59728	4.84958	4.29569	4.36815	2.68992	-0.0664071	2.2518	3.21131	-0.0523315	0.944598	1.71404	-0.218408	-0.333349	-0.513648	0.86813	-0.333559	-0.657727	-0.810894	-1.22687	-0.381599	2.96852
	40	0.0687996	0.723614	1.39103	0.352478	-0.925898	-0.515516	-1.10413	4.29124	2.7158	4.758	4.14064	4.58738	3.15676	0.112363	2.09383	2.96548	-0.0585512	0.993185	1.68234	0.0195281	-0.221802	-0.978952	0.810936	-0.454382	-0.855209	-0.878174	-0.956159	-0.0819131	1.99275
	180	0.504828	0.526073	-0.242832	0.314836	0.284251	-0.219827	-0.245633	1.82869	0.863995	0.717203	0.859232	1.15634	0.783119	0.579429	-0.180013	0.13418	0.103737	0.184184	0.214499	0.169473	0.279035	-0.754577	-0.652239	-1.02683	-1.02986	-1.15145	-1.10078	0.398882	0.280476
	360	-0.213862	-0.132506	0.203482	-0.0644747	-0.193467	-0.319374	0.429052	0.119069	-0.0047786	0.422298	0.258246	0.29552	0.0435156	0.156256	-0.31395	-0.24497	-0.533473	-0.12147	-0.139148	-0.332558	0.886041	0.763782	0.693682	0.138475	0.278707	0.478844	0.1836	-0.189103	0.332586

## Sheet: Figure S8
Figure S8. Gene ontology of the early formaldehyde response of WT.
UPREGULATED CLUSTERING
Annotation Cluster 1	Enrichment Score: 2.7448488759161105
Category	Term	Count	%	PValue	Genes	List Total	Pop Hits	Pop Total	Fold Enrichment	Bonferroni	Benjamini	FDR
INTERPRO	IPR016040:NAD(P)-binding domain	44	4.75676	1.44e-05	5440893, 5441533, 5449953, 5440796, 5444549, 5443041, 5447911, 5444238, 5443503, 5448625, 5447984, 5444621, 5449723, 5447727, 5451247, 5446100, 5445713, 5446458, 5441642, 5446709, 5443008, 5444602, 5448884, 5442555, 5442147, 5445940, 5447621, 5449898, 5447271, 5447791, 5447041, 5449636, 5448462, 5447485, 5449730, 5450763, 5440757, 5444414, 5447731, 5447564, 5443204, 5451213, 5441696, 5449851	602	142	3707	1.90805	0.0102294	0.0102294	0.0218253
INTERPRO	IPR002347:Glucose/ribitol dehydrogenase	15	1.62162	0.00366798	5441533, 5440796, 5443041, 5447911, 5445940, 5447621, 5444238, 5447984, 5447041, 5449730, 5450763, 5446458, 5443204, 5447564, 5446709	602	41	3707	2.25286	0.926935	0.581942	5.40289
PFAM		15	1.62162	0.00558911	5441533, 5440796, 5443041, 5447911, 5445940, 5447621, 5444238, 5447984, 5447041, 5449730, 5450763, 5446458, 5443204, 5447564, 5446709	576	43	3571	2.16267	0.901212	0.537724	7.55347
INTERPRO	IPR002198:Short-chain dehydrogenase/reductase SDR	15	1.62162	0.00596179	5441533, 5440796, 5443041, 5447911, 5445940, 5447621, 5444238, 5447984, 5447041, 5449730, 5450763, 5446458, 5443204, 5447564, 5446709	602	43	3707	2.14807	0.985842	0.573225	8.64176
PIR_SUPERFAMILY	PIRSF000092:short-chain dehydrogenase	11	1.18919	0.0106908	5441533, 5440796, 5447911, 5445940, 5447621, 5450763, 5446458, 5443204, 5447984, 5446709, 5447041	278	32	1937	2.39512	0.938199	0.938199	13.0997
Annotation Cluster 2	Enrichment Score: 2.17750198240068
Category	Term	Count	%	PValue	Genes	List Total	Pop Hits	Pop Total	Fold Enrichment	Bonferroni	Benjamini	FDR
GOTERM_BP_FAT	GO:0032196~transposition	7	0.756757	0.000977	5442906, 5442760, 5446327, 5443470, 5442156, 5449213, 5443436	244	18	3489	5.56079	0.284065	0.105409	1.32293
GOTERM_BP_FAT	GO:0006313~transposition, DNA-mediated	6	0.648649	0.001869	5442906, 5446327, 5443470, 5442156, 5449213, 5443436	244	14	3489	6.12822	0.4726	0.147813	2.51755
GOTERM_MF_FAT	GO:0004803~transposase activity	6	0.648649	0.00253421	5442906, 5446327, 5443470, 5442156, 5449213, 5443436	321	14	4297	5.73698	0.580125	0.251187	3.39933
GOTERM_BP_FAT	GO:0006310~DNA recombination	13	1.40541	0.0176058	5441551, 5442906, 5442760, 5447262, 5446327, 5443470, 5442156, 5444576, 5447424, 5449213, 5443436, 5446743, 5441631	244	88	3489	2.11238	0.9977	0.63668	21.5023
PFAM	PF01609:Transposase_11	4	0.432432	0.03221	5442906, 5443470, 5449213, 5443436	576	5	3571	4.95972	0.999999	0.777407	36.795
INTERPRO	IPR002559:Transposase, IS4-like	4	0.432432	0.0328221	5442906, 5443470, 5449213, 5443436	602	5	3707	4.92625	1	0.816813	39.6149
Annotation Cluster 3	Enrichment Score: 1.3251193510550257
Category	Term	Count	%	PValue	Genes	List Total	Pop Hits	Pop Total	Fold Enrichment	Bonferroni	Benjamini	FDR
INTERPRO	IPR011042:Six-bladed beta-propeller, TolB-like	6	0.648649	0.0217207	5446232, 5448815, 5449832, 5443649, 5442613, 5451163	602	11	3707	3.3588	1	0.824002	28.2459
PFAM	PF08450:SGL	3	0.324324	0.0693551	5446232, 5443649, 5442613	576	3	3571	6.19965	1	0.915735	63.4766
INTERPRO	IPR013658:SMP-30/Gluconolaconase/LRE-like region	3	0.324324	0.070257	5446232, 5443649, 5442613	602	3	3707	6.15781	1	0.934771	66.7488
Annotation Cluster 4	Enrichment Score: 1.2064351199495111
Category	Term	Count	%	PValue	Genes	List Total	Pop Hits	Pop Total	Fold Enrichment	Bonferroni	Benjamini	FDR
PIR_SUPERFAMILY	PIRSF036466:UCP036466	3	0.324324	0.0553663	5441675, 5442853, 5441762	278	3	1937	6.96763	1	0.999374	52.4817
PIR_SUPERFAMILY	PIRSF036466:uncharacterized conserved protein	3	0.324324	0.0553663	5441675, 5442853, 5441762	278	3	1937	6.96763	1	0.999374	52.4817
PFAM	PF07043:DUF1328	3	0.324324	0.0693551	5441675, 5442853, 5441762	576	3	3571	6.19965	1	0.915735	63.4766
INTERPRO	IPR009760:Protein of unknown function DUF1328	3	0.324324	0.070257	5441675, 5442853, 5441762	602	3	3707	6.15781	1	0.934771	66.7488
Annotation Cluster 5	Enrichment Score: 1.1885377750183936
Category	Term	Count	%	PValue	Genes	List Total	Pop Hits	Pop Total	Fold Enrichment	Bonferroni	Benjamini	FDR
GOTERM_BP_FAT	GO:0006790~sulfur metabolic process	14	1.51351	0.00216473	5446019, 5449863, 5444248, 5449188, 5446026, 5447603, 5449487, 5448545, 5443299, 5445387, 5441733, 5441930, 5449255, 5443889	244	77	3489	2.59985	0.52343	0.137766	2.91049
KEGG_PATHWAY	mex00920:Sulfur metabolism	6	0.648649	0.00286894	5449863, 5449188, 5441930, 5445750, 5448545, 5445387	130	17	2080	5.64706	0.165567	0.0355532	2.86722
KEGG_PATHWAY	mex00270:Cysteine and methionine metabolism	5	0.540541	0.0647912	5449863, 5444248, 5445916, 5449188, 5441955	130	25	2080	3.2	0.985303	0.277199	49.2503
GOTERM_BP_FAT	GO:0006534~cysteine metabolic process	4	0.432432	0.0685721	5449863, 5449188, 5441930, 5441733	244	14	3489	4.08548	1	0.952012	62.0238
GOTERM_BP_FAT	GO:0000096~sulfur amino acid metabolic process	5	0.540541	0.0915654	5449863, 5444248, 5449188, 5441930, 5441733	244	25	3489	2.85984	1	0.973989	72.9883
GOTERM_BP_FAT	GO:0009070~serine family amino acid biosynthetic process	4	0.432432	0.125596	5449863, 5449188, 5447485, 5441930	244	18	3489	3.1776	1	0.978183	83.9473
GOTERM_BP_FAT	GO:0009069~serine family amino acid metabolic process	6	0.648649	0.131269	5449863, 5449188, 5447485, 5441930, 5447363, 5441733	244	39	3489	2.19987	1	0.975327	85.3099
GOTERM_BP_FAT	GO:0019344~cysteine biosynthetic process	3	0.324324	0.1503	5449863, 5449188, 5441930	244	10	3489	4.28975	1	0.975607	89.138
GOTERM_BP_FAT	GO:0000097~sulfur amino acid biosynthetic process	4	0.432432	0.176327	5449863, 5444248, 5449188, 5441930	244	21	3489	2.72365	1	0.979808	92.8918
GOTERM_BP_FAT	GO:0006563~L-serine metabolic process	3	0.324324	0.201591	5449863, 5449188, 5447485	244	12	3489	3.5748	1	0.978716	95.351
GOTERM_BP_FAT	GO:0044272~sulfur compound biosynthetic process	6	0.648649	0.379035	5446019, 5449863, 5444248, 5449188, 5441930, 5449255	244	58	3489	1.47923	1	0.997607	99.8488
Annotation Cluster 6	Enrichment Score: 1.1513098925054701
Category	Term	Count	%	PValue	Genes	List Total	Pop Hits	Pop Total	Fold Enrichment	Bonferroni	Benjamini	FDR
GOTERM_MF_FAT	GO:0016671~oxidoreductase activity, acting on sulfur group of donors, disulfide as acceptor	4	0.432432	0.0172837	5448308, 5440584, 5449907, 5441930	321	8	4297	6.69315	0.997427	0.696552	21.1508
GOTERM_MF_FAT	GO:0008113~peptide-methionine-(S)-S-oxide reductase activity	3	0.324324	0.0678778	5448308, 5440584, 5449907	321	6	4297	6.69315	1	0.865111	61.6362
GOTERM_MF_FAT	GO:0016667~oxidoreductase activity, acting on sulfur group of donors	6	0.648649	0.299712	5448308, 5440584, 5449907, 5441930, 5451500, 5441453	321	49	4297	1.63914	1	0.96923	99.2217
Annotation Cluster 7	Enrichment Score: 1.131650860920965
Category	Term	Count	%	PValue	Genes	List Total	Pop Hits	Pop Total	Fold Enrichment	Bonferroni	Benjamini	FDR
PFAM	PF00440:TetR_N	8	0.864865	0.0169811	5445457, 5448221, 5448737, 5446614, 5440859, 5451421, 5450694, 5441622	576	18	3571	2.7554	0.999153	0.756997	21.3371
INTERPRO	IPR001647:Transcriptional regulator, TetR-like, DNA-binding, bacterial/archaeal	8	0.864865	0.0176164	5445457, 5448221, 5448737, 5446614, 5440859, 5451421, 5450694, 5441622	602	18	3707	2.7368	0.999997	0.794401	23.5584
INTERPRO	IPR012287:Homeodomain-related	8	0.864865	0.202158	5445457, 5448221, 5448737, 5446614, 5440859, 5451421, 5450694, 5441622	602	30	3707	1.64208	1	0.994412	96.7079
COG_ONTOLOGY	Transcription	11	1.18919	0.49184	5448973, 5448063, 5445457, 5448737, 5443746, 5441017, 5440859, 5451421, 5450694, 5440831, 5441622	153	112	1780	1.14262	1	0.88921	99.6119
Annotation Cluster 8	Enrichment Score: 1.1163282834760542
Category	Term	Count	%	PValue	Genes	List Total	Pop Hits	Pop Total	Fold Enrichment	Bonferroni	Benjamini	FDR
GOTERM_CC_FAT	GO:0031224~intrinsic to membrane	46	4.97297	0.000821	5448412, 5446209, 5445896, 5444661, 5446632, 5447514, 5445195, 5443813, 5441257, 5441981, 5445066, 5451127, 5446222, 5449746, 5444250, 5447670, 5444875, 5444105, 5441762, 5448285, 5442106, 5441521, 5445885, 5441345, 5447061, 5442853, 5444706, 5444534, 5443658, 5447628, 5447646, 5443509, 5447407, 5441119, 5446781, 5449636, 5449810, 5441675, 5449112, 5451216, 5442705, 5449854, 5443056, 5441964, 544…	63	535	1014	1.38389	0.0323301	0.0323301	0.748873
GOTERM_CC_FAT	GO:0016021~integral to membrane	45	4.86486	0.00183704	5448412, 5446209, 5445896, 5444661, 5446632, 5447514, 5445195, 5443813, 5441257, 5441981, 5445066, 5451127, 5446222, 5449746, 5444250, 5447670, 5444875, 5444105, 5441762, 5448285, 5442106, 5441521, 5445885, 5441345, 5447061, 5442853, 5444706, 5444534, 5443658, 5447628, 5447646, 5443509, 5447407, 5446781, 5449636, 5449810, 5441675, 5449112, 5451216, 5442705, 5449854, 5443056, 5441964, 5442614, 544…	63	533	1014	1.35889	0.0709096	0.0361067	1.66819
GOTERM_CC_FAT	GO:0005886~plasma membrane	18	1.94595	0.0104732	5448412, 5442106, 5441521, 5450183, 5446632, 5447061, 5445195, 5442853, 5444534, 5446222, 5444250, 5446781, 5449636, 5441675, 5451216, 5442614, 5441762, 5448285	63	159	1014	1.8221	0.3437	0.130971	9.18312
SP_PIR_KEYWORDS	transport	12	1.2973	0.988118	5442106, 5441521, 5449636, 5446632, 5444875, 5450183, 5447514, 5451216, 5447061, 5444534, 5442614, 5448285	916	227	10763	0.621145	1	0.999983	100
SP_PIR_KEYWORDS	membrane	16	1.72973	0.992097	5448412, 5442106, 5441521, 5449968, 5450183, 5446632, 5447061, 5444534, 5447628, 5447670, 5444250, 5449636, 5444875, 5451216, 5442614, 5448285	916	297	10763	0.632997	1	0.999986	100
SP_PIR_KEYWORDS	cell membrane	13	1.40541	0.994107	5448412, 5442106, 5441521, 5444250, 5449636, 5446632, 5450183, 5451216, 5447061, 5450843, 5444534, 5442614, 5448285	916	257	10763	0.594358	1	0.99999	100
SP_PIR_KEYWORDS	transmembrane	18	1.94595	0.995913	5448412, 5442106, 5441521, 5446632, 5447514, 5447061, 5451127, 5444534, 5447628, 5447670, 5444250, 5449636, 5444875, 5451216, 5443056, 5442614, 5442511, 5448285	916	342	10763	0.618421	1	0.999991	100
Annotation Cluster 9	Enrichment Score: 1.0936089978068055
Category	Term	Count	%	PValue	Genes	List Total	Pop Hits	Pop Total	Fold Enrichment	Bonferroni	Benjamini	FDR
INTERPRO	IPR011251:Luciferase-like	6	0.648649	0.0217207	5448296, 5442396, 5445891, 5450568, 5441237, 5445565	602	11	3707	3.3588	1	0.824002	28.2459
GOTERM_MF_FAT	GO:0008726~alkanesulfonate monooxygenase activity	3	0.324324	0.0475542	5448296, 5445891, 5441237	321	5	4297	8.03178	1	0.811054	48.5248
GOTERM_MF_FAT	GO:0016712~oxidoreductase activity, acting on paired donors, with incorporation or reduction of molecular oxygen, reduced flavin or flavoprotein as one donor, and incorporation of one atom of oxygen	3	0.324324	0.0904589	5448296, 5445891, 5441237	321	7	4297	5.73698	1	0.868227	72.5364
PFAM	PF00296:Bac_luciferase	4	0.432432	0.124216	5448296, 5445891, 5450568, 5441237	576	8	3571	3.09983	1	0.95232	84.4112
INTERPRO	IPR016048:Luciferase-like, subgroup	4	0.432432	0.126235	5448296, 5445891, 5450568, 5441237	602	8	3707	3.0789	1	0.975162	86.9927
SP_PIR_KEYWORDS	Monooxygenase	6	0.648649	0.187274	5448296, 5445891, 5443446, 5441237, 5449410, 5445565	916	36	10763	1.95833	1	0.983522	89.9461
Annotation Cluster 10	Enrichment Score: 1.0501396853591074
Category	Term	Count	%	PValue	Genes	List Total	Pop Hits	Pop Total	Fold Enrichment	Bonferroni	Benjamini	FDR
PFAM	PF02770:Acyl-CoA_dh_M	5	0.540541	0.0271045	5444548, 5447011, 5446533, 5442970, 5441865	576	8	3571	3.87478	0.999988	0.802346	31.9588
INTERPRO	IPR006091:Acyl-CoA oxidase/dehydrogenase, central region	5	0.540541	0.0277542	5444548, 5447011, 5446533, 5442970, 5441865	602	8	3707	3.84863	1	0.811759	34.6514
INTERPRO	IPR013786:Acyl-CoA dehydrogenase/oxidase, N-terminal	6	0.648649	0.0323764	5444548, 5443480, 5447011, 5446533, 5442970, 5441865	602	12	3707	3.0789	1	0.835126	39.1929
GOTERM_MF_FAT	GO:0003995~acyl-CoA dehydrogenase activity	5	0.540541	0.0565433	5444548, 5447011, 5446533, 5442970, 5441865	321	20	4297	3.34657	1	0.836287	54.7659
PFAM	PF08028:Acyl-CoA_dh_2	4	0.432432	0.0568143	5444548, 5443480, 5447011, 5446533	576	6	3571	4.1331	1	0.910697	55.9413
INTERPRO	IPR013107:Acyl-CoA dehydrogenase, type 2, C-terminal	4	0.432432	0.0578405	5444548, 5443480, 5447011, 5446533	602	6	3707	4.1052	1	0.929444	59.3657
INTERPRO	IPR013764:Acyl-CoA oxidase/dehydrogenase, type1/2, C-terminal	4	0.432432	0.0893045	5444548, 5446533, 5442970, 5441865	602	7	3707	3.51875	1	0.94475	75.682
GOTERM_MF_FAT	GO:0050660~FAD binding	12	1.2973	0.104263	5442672, 5451210, 5444548, 5443480, 5445893, 5447057, 5447011, 5442233, 5446533, 5442970, 5442924, 5441865	321	97	4297	1.65604	1	0.876569	77.7039
PFAM	PF02771:Acyl-CoA_dh_N	4	0.432432	0.124216	5444548, 5446533, 5442970, 5441865	576	8	3571	3.09983	1	0.95232	84.4112
INTERPRO	IPR006092:Acyl-CoA dehydrogenase, N-terminal	4	0.432432	0.126235	5444548, 5446533, 5442970, 5441865	602	8	3707	3.0789	1	0.975162	86.9927
COG_ONTOLOGY	Lipid metabolism	10	1.08108	0.154926	5444251, 5444548, 5449407, 5447011, 5446533, 5442970, 5441865, 5449463, 5441405, 5451366	153	72	1780	1.61583	0.987432	0.665177	74.8534
SP_PIR_KEYWORDS	Flavoprotein	5	0.540541	0.366778	5449584, 5446533, 5442970, 5441865, 5444679	916	36	10763	1.63194	1	0.969184	99.3668
SP_PIR_KEYWORDS	FAD	3	0.324324	0.593779	5446533, 5442970, 5441865	916	23	10763	1.53261	1	0.99085	99.9954
Annotation Cluster 11	Enrichment Score: 1.045568021173115
Category	Term	Count	%	PValue	Genes	List Total	Pop Hits	Pop Total	Fold Enrichment	Bonferroni	Benjamini	FDR
GOTERM_MF_FAT	GO:0046914~transition metal ion binding	43	4.64865	0.041315	5449183, 5446363, 5443113, 5441182, 5443812, 5441161, 5441851, 5446041, 5449624, 5442542, 5448337, 5446100, 5449038, 5445750, 5448213, 5444429, 5446181, 5443429, 5449161, 5449196, 5448141, 5450907, 5441243, 5443071, 5446177, 5444918, 5450018, 5446684, 5449398, 5442100, 5441759, 5446899, 5449421, 5442075, 5443292, 5448201, 5440673, 5444315, 5441325, 5447731, 5444586, 5450617, 5441696	321	434	4297	1.32629	0.999999	0.835318	43.7338
GOTERM_MF_FAT	GO:0005506~iron ion binding	21	2.27027	0.0464593	5449196, 5448141, 5443113, 5444918, 5450018, 5443812, 5442100, 5446899, 5449421, 5442075, 5446041, 5448201, 5441851, 5444315, 5449624, 5449038, 5448213, 5445750, 5444429, 5446181, 5450617	321	181	4297	1.55311	1	0.835982	47.7124
GOTERM_MF_FAT	GO:0046872~metal ion binding	54	5.83784	0.139344	5449183, 5446363, 5444528, 5441182, 5445899, 5443812, 5441161, 5450797, 5441851, 5449624, 5448337, 5445750, 5444429, 5449196, 5450907, 5446684, 5449398, 5441759, 5443292, 5442075, 5448201, 5449636, 5444315, 5441325, 5447731, 5444586, 5450617, 5441696, 5445465, 5443113, 5445119, 5445929, 5446041, 5442542, 5446100, 5449038, 5448213, 5441593, 5446181, 5443429, 5449161, 5442106, 5448141, 5441243, 544…	321	617	4297	1.17157	1	0.932868	87.0658
GOTERM_MF_FAT	GO:0043169~cation binding	55	5.94595	0.148746	5449183, 5446363, 5444528, 5441182, 5445899, 5443812, 5441161, 5450797, 5441851, 5449624, 5448337, 5445750, 5441337, 5444429, 5449196, 5450907, 5446684, 5449398, 5441759, 5443292, 5442075, 5448201, 5449636, 5444315, 5441325, 5447731, 5444586, 5450617, 5441696, 5445465, 5443113, 5445119, 5445929, 5446041, 5442542, 5446100, 5449038, 5448213, 5441593, 5446181, 5443429, 5449161, 5442106, 5448141, 544…	321	633	4297	1.16311	1	0.927396	88.8642
GOTERM_MF_FAT	GO:0043167~ion binding	55	5.94595	0.148746	5449183, 5446363, 5444528, 5441182, 5445899, 5443812, 5441161, 5450797, 5441851, 5449624, 5448337, 5445750, 5441337, 5444429, 5449196, 5450907, 5446684, 5449398, 5441759, 5443292, 5442075, 5448201, 5449636, 5444315, 5441325, 5447731, 5444586, 5450617, 5441696, 5445465, 5443113, 5445119, 5445929, 5446041, 5442542, 5446100, 5449038, 5448213, 5441593, 5446181, 5443429, 5449161, 5442106, 5448141, 544…	321	633	4297	1.16311	1	0.927396	88.8642
Annotation Cluster 12	Enrichment Score: 1.0121140235188717
Category	Term	Count	%	PValue	Genes	List Total	Pop Hits	Pop Total	Fold Enrichment	Bonferroni	Benjamini	FDR
SMART	SM00418:HTH_ARSR	4	0.432432	0.0586546	5447153, 5440772, 5444829, 5442688	85	8	705	4.14706	0.930023	0.930023	43.1929
PFAM	PF01022:HTH_5	4	0.432432	0.124216	5447153, 5440772, 5444829, 5442688	576	8	3571	3.09983	1	0.95232	84.4112
INTERPRO	IPR001845:Bacterial regulatory protein, ArsR	4	0.432432	0.126235	5447153, 5440772, 5444829, 5442688	602	8	3707	3.0789	1	0.975162	86.9927
Annotation Cluster 13	Enrichment Score: 0.9349606019517614
Category	Term	Count	%	PValue	Genes	List Total	Pop Hits	Pop Total	Fold Enrichment	Bonferroni	Benjamini	FDR
PIR_SUPERFAMILY	PIRSF036514:alpha-crystallin-related small heat shock protein	3	0.324324	0.0553663	5442823, 5441005, 5448497	278	3	1937	6.96763	1	0.999374	52.4817
PFAM	PF00011:HSP20	3	0.324324	0.124083	5442823, 5441005, 5448497	576	4	3571	4.64974	1	0.959988	84.3781
INTERPRO	IPR002068:Heat shock protein Hsp20	3	0.324324	0.125595	5442823, 5441005, 5448497	602	4	3707	4.61836	1	0.978124	86.848
SP_PIR_KEYWORDS	stress response	5	0.540541	0.210973	5441048, 5442823, 5441005, 5448497, 5443157	916	28	10763	2.09821	1	0.979955	92.7565
Annotation Cluster 14	Enrichment Score: 0.9075947218916365
Category	Term	Count	%	PValue	Genes	List Total	Pop Hits	Pop Total	Fold Enrichment	Bonferroni	Benjamini	FDR
PFAM	PF01799:Fer2_2	5	0.540541	0.0271045	5442075, 5441851, 5444315, 5449624, 5444918	576	8	3571	3.87478	0.999988	0.802346	31.9588
INTERPRO	IPR002888:[2Fe-2S]-binding	5	0.540541	0.0277542	5442075, 5441851, 5444315, 5449624, 5444918	602	8	3707	3.84863	1	0.811759	34.6514
GOTERM_MF_FAT	GO:0005506~iron ion binding	21	2.27027	0.0464593	5449196, 5448141, 5443113, 5444918, 5450018, 5443812, 5442100, 5446899, 5449421, 5442075, 5446041, 5448201, 5441851, 5444315, 5449624, 5449038, 5448213, 5445750, 5444429, 5446181, 5450617	321	181	4297	1.55311	1	0.835982	47.7124
INTERPRO	IPR006058:2Fe-2S ferredoxin, iron-sulphur binding site	5	0.540541	0.063701	5442075, 5441851, 5444315, 5449624, 5444918	602	10	3707	3.0789	1	0.9365	63.0229
GOTERM_MF_FAT	GO:0051540~metal cluster binding	19	2.05405	0.0725622	5449196, 5448860, 5441392, 5444918, 5442100, 5446414, 5449421, 5442075, 5446041, 5448201, 5441851, 5444315, 5449624, 5442542, 5449038, 5446181, 5450617, 5441955, 5442390	321	168	4297	1.51393	1	0.841213	64.1822
GOTERM_MF_FAT	GO:0051536~iron-sulfur cluster binding	19	2.05405	0.0725622	5449196, 5448860, 5441392, 5444918, 5442100, 5446414, 5449421, 5442075, 5446041, 5448201, 5441851, 5444315, 5449624, 5442542, 5449038, 5446181, 5450617, 5441955, 5442390	321	168	4297	1.51393	1	0.841213	64.1822
GOTERM_MF_FAT	GO:0051539~4 iron, 4 sulfur cluster binding	9	0.972973	0.0746306	5449196, 5446414, 5449421, 5446041, 5448201, 5442542, 5441955, 5450617, 5442100	321	60	4297	2.00794	1	0.829398	65.2558
PFAM	PF00111:Fer2	6	0.648649	0.0791301	5442075, 5441851, 5448201, 5444315, 5449624, 5444918	576	15	3571	2.47986	1	0.912128	68.4999
INTERPRO	IPR001041:Ferredoxin	6	0.648649	0.081087	5442075, 5441851, 5448201, 5444315, 5449624, 5444918	602	15	3707	2.46312	1	0.935222	72.1455
GOTERM_MF_FAT	GO:0051537~2 iron, 2 sulfur cluster binding	5	0.540541	0.0984494	5442075, 5441851, 5444315, 5449624, 5444918	321	24	4297	2.78881	1	0.87569	75.6485
INTERPRO	IPR012675:Beta-grasp fold, ferredoxin-type	5	0.540541	0.253591	5442075, 5441851, 5444315, 5449624, 5444918	602	16	3707	1.92431	1	0.996926	98.7976
SP_PIR_KEYWORDS	iron-sulfur	10	1.08108	0.283704	5449196, 5449421, 5442075, 5446041, 5441851, 5448201, 5444315, 5449624, 5444918, 5450617	916	84	10763	1.39881	1	0.963237	97.5188
SP_PIR_KEYWORDS	2Fe-2S	5	0.540541	0.287325	5442075, 5441851, 5444315, 5449624, 5444918	916	32	10763	1.83594	1	0.952573	97.6543
SP_PIR_KEYWORDS	iron	11	1.18919	0.425794	5449196, 5449421, 5442075, 5446041, 5441851, 5448201, 5444315, 5449624, 5444918, 5448213, 5450617	916	107	10763	1.20794	1	0.974305	99.7858
SP_PIR_KEYWORDS	4fe-4s	4	0.432432	0.655819	5449196, 5449421, 5446041, 5450617	916	39	10763	1.20513	1	0.989857	99.9993
SP_PIR_KEYWORDS	metal-binding	15	1.62162	0.943396	5449183, 5449196, 5444918, 5449398, 5449421, 5443292, 5442075, 5446041, 5448201, 5441851, 5444315, 5449624, 5442542, 5450617, 5440754	916	235	10763	0.75	1	0.999819	100
DOWNREGULATED CLUSTERING
Annotation Cluster 1	Enrichment Score: 7.155181264796496
Category	Term	Count	%	PValue	Genes	List Total	Pop Hits	Pop Total	Fold Enrichment	Bonferroni	Benjamini	FDR
PFAM	PF00990:GGDEF	20	2.51572	1.66e-08	5448061, 5443948, 5446756, 5450015, 5448374, 5447303, 5450818, 5444318, 5442465, 5441780, 5448803, 5446408, 5441965, 5443927, 5444597, 5449378, 5445325, 5441658, 5449174, 5448847	610	30	3571	3.90273	8.19e-06	8.19e-06	2.39e-05
INTERPRO	IPR000160:Diguanylate cyclase, predicted	20	2.51572	1.71e-08	5448061, 5443948, 5446756, 5450015, 5448374, 5447303, 5450818, 5444318, 5442465, 5441780, 5448803, 5446408, 5441965, 5443927, 5444597, 5449378, 5445325, 5441658, 5449174, 5448847	634	30	3707	3.898	1.42e-05	7.08e-06	2.64e-05
SMART	SM00267:DUF1	20	2.51572	1.21e-06	5448061, 5443948, 5446756, 5450015, 5448374, 5447303, 5450818, 5444318, 5442465, 5441780, 5448803, 5446408, 5441965, 5443927, 5444597, 5449378, 5445325, 5441658, 5449174, 5448847	161	30	705	2.91925	5.79e-05	1.93e-05	0.0011507
Annotation Cluster 2	Enrichment Score: 7.112267728501421
Category	Term	Count	%	PValue	Genes	List Total	Pop Hits	Pop Total	Fold Enrichment	Bonferroni	Benjamini	FDR
PFAM	PF00563:EAL	15	1.88679	2.41e-08	5443948, 5446756, 5450015, 5447303, 5450818, 5448359, 5444318, 5447778, 5448803, 5446408, 5443927, 5444968, 5444597, 5445325, 5448847	610	18	3571	4.87842	1.19e-05	5.95e-06	3.47e-05
INTERPRO	IPR001633:Diguanylate phosphodiesterase, predicted	15	1.88679	2.46e-08	5443948, 5446756, 5450015, 5447303, 5450818, 5448359, 5444318, 5447778, 5448803, 5446408, 5443927, 5444968, 5444597, 5445325, 5448847	634	18	3707	4.8725	2.04e-05	6.8e-06	3.8e-05
SMART	SM00052:DUF2	15	1.88679	7.75e-07	5443948, 5446756, 5450015, 5447303, 5450818, 5448359, 5444318, 5447778, 5448803, 5446408, 5443927, 5444968, 5444597, 5445325, 5448847	161	18	705	3.64907	3.72e-05	1.86e-05	0.000739
Annotation Cluster 3	Enrichment Score: 6.3657259664530885
Category	Term	Count	%	PValue	Genes	List Total	Pop Hits	Pop Total	Fold Enrichment	Bonferroni	Benjamini	FDR
GOTERM_BP_FAT	GO:0007610~behavior	24	3.01887	4.31e-07	5444538, 5447541, 5445385, 5449598, 5445645, 5449772, 5441911, 5444421, 5442020, 5450591, 5447784, 5445627, 5442729, 5451098, 5447859, 5448316, 5447287, 5451212, 5444036, 5450910, 5442344, 5450616, 5441020, 5443888	301	86	3489	3.2348	0.000188	9.41e-05	0.000609
GOTERM_BP_FAT	GO:0006935~chemotaxis	24	3.01887	4.31e-07	5444538, 5447541, 5445385, 5449598, 5445645, 5449772, 5441911, 5444421, 5442020, 5450591, 5447784, 5445627, 5442729, 5451098, 5447859, 5448316, 5447287, 5451212, 5444036, 5450910, 5442344, 5450616, 5441020, 5443888	301	86	3489	3.2348	0.000188	9.41e-05	0.000609
GOTERM_BP_FAT	GO:0042330~taxis	24	3.01887	4.31e-07	5444538, 5447541, 5445385, 5449598, 5445645, 5449772, 5441911, 5444421, 5442020, 5450591, 5447784, 5445627, 5442729, 5451098, 5447859, 5448316, 5447287, 5451212, 5444036, 5450910, 5442344, 5450616, 5441020, 5443888	301	86	3489	3.2348	0.000188	9.41e-05	0.000609
GOTERM_BP_FAT	GO:0007626~locomotory behavior	24	3.01887	4.31e-07	5444538, 5447541, 5445385, 5449598, 5445645, 5449772, 5441911, 5444421, 5442020, 5450591, 5447784, 5445627, 5442729, 5451098, 5447859, 5448316, 5447287, 5451212, 5444036, 5450910, 5442344, 5450616, 5441020, 5443888	301	86	3489	3.2348	0.000188	9.41e-05	0.000609
Annotation Cluster 4	Enrichment Score: 5.510547346821599
Category	Term	Count	%	PValue	Genes	List Total	Pop Hits	Pop Total	Fold Enrichment	Bonferroni	Benjamini	FDR
PFAM	PF00512:HisKA	27	3.39623	6.06e-07	5448913, 5446281, 5446361, 5450533, 5445839, 5448783, 5446125, 5444542, 5446727, 5443423, 5447784, 5442600, 5447431, 5447524, 5447541, 5449328, 5444824, 5441567, 5446964, 5444364, 5450947, 5441401, 5443796, 5445366, 5442963, 5446856, 5447382	610	58	3571	2.72518	0.000299	9.96e-05	0.000871
INTERPRO	IPR003661:Signal transduction histidine kinase, subgroup 1, dimerisation and phosphoacceptor region	27	3.39623	6.28e-07	5448913, 5446281, 5446361, 5450533, 5445839, 5448783, 5446125, 5444542, 5446727, 5443423, 5447784, 5442600, 5447431, 5447524, 5447541, 5449328, 5444824, 5441567, 5446964, 5444364, 5450947, 5441401, 5443796, 5445366, 5442963, 5446856, 5447382	634	58	3707	2.72188	0.00052	0.00013	0.000968
SMART	SM00388:HisKA	27	3.39623	7.72e-05	5448913, 5446281, 5446361, 5450533, 5445839, 5448783, 5446125, 5444542, 5446727, 5443423, 5447784, 5442600, 5447431, 5447524, 5447541, 5449328, 5444824, 5441567, 5446964, 5444364, 5450947, 5441401, 5443796, 5445366, 5442963, 5446856, 5447382	161	58	705	2.03845	0.00370104	0.000927	0.0736951
Annotation Cluster 5	Enrichment Score: 4.894199901948641
Category	Term	Count	%	PValue	Genes	List Total	Pop Hits	Pop Total	Fold Enrichment	Bonferroni	Benjamini	FDR
GOTERM_BP_FAT	GO:0001539~ciliary or flagellar motility	13	1.63522	1.28e-05	5444538, 5445645, 5443618, 5450591, 5442989, 5446333, 5442552, 5445627, 5451098, 5447859, 5450768, 5442344, 5449598	301	34	3489	4.43199	0.00555999	0.000929	0.0180231
GOTERM_BP_FAT	GO:0006928~cell motion	13	1.63522	1.28e-05	5444538, 5445645, 5443618, 5450591, 5442989, 5446333, 5442552, 5445627, 5451098, 5447859, 5450768, 5442344, 5449598	301	34	3489	4.43199	0.00555999	0.000929	0.0180231
GOTERM_BP_FAT	GO:0051674~localization of cell	13	1.63522	1.28e-05	5444538, 5445645, 5443618, 5450591, 5442989, 5446333, 5442552, 5445627, 5451098, 5447859, 5450768, 5442344, 5449598	301	34	3489	4.43199	0.00555999	0.000929	0.0180231
GOTERM_BP_FAT	GO:0048870~cell motility	13	1.63522	1.28e-05	5444538, 5445645, 5443618, 5450591, 5442989, 5446333, 5442552, 5445627, 5451098, 5447859, 5450768, 5442344, 5449598	301	34	3489	4.43199	0.00555999	0.000929	0.0180231
Annotation Cluster 6	Enrichment Score: 4.2592682446226755
Category	Term	Count	%	PValue	Genes	List Total	Pop Hits	Pop Total	Fold Enrichment	Bonferroni	Benjamini	FDR
PFAM	PF01590:GAF	15	1.88679	1.97e-05	5448061, 5441540, 5444241, 5445839, 5449360, 5446964, 5444364, 5450947, 5450366, 5449747, 5450818, 5448359, 5442963, 5444329, 5443927	610	26	3571	3.37736	0.00967332	0.00194219	0.0283328
INTERPRO	IPR003018:GAF	15	1.88679	2.01e-05	5448061, 5441540, 5444241, 5445839, 5449360, 5446964, 5444364, 5450947, 5450366, 5449747, 5450818, 5448359, 5442963, 5444329, 5443927	634	26	3707	3.37327	0.01649	0.00237254	0.0309597
SMART	SM00065:GAF	15	1.88679	0.000421	5448061, 5441540, 5444241, 5445839, 5449360, 5446964, 5444364, 5450947, 5450366, 5449747, 5450818, 5448359, 5442963, 5444329, 5443927	161	26	705	2.52628	0.0200225	0.00403695	0.401328
Annotation Cluster 7	Enrichment Score: 3.7627024823678124
Category	Term	Count	%	PValue	Genes	List Total	Pop Hits	Pop Total	Fold Enrichment	Bonferroni	Benjamini	FDR
INTERPRO	IPR005467:Signal transduction histidine kinase, core	25	3.14465	3.61e-05	5448913, 5446281, 5446361, 5449328, 5450533, 5444824, 5448783, 5445839, 5450947, 5444364, 5446964, 5446125, 5441401, 5444542, 5443796, 5445366, 5446727, 5442963, 5444329, 5443423, 5446856, 5448316, 5442600, 5447382, 5447431	634	62	3707	2.35766	0.0294798	0.00373339	0.0557086
GOTERM_BP_FAT	GO:0018106~peptidyl-histidine phosphorylation	25	3.14465	0.000239	5448913, 5446281, 5446361, 5449328, 5450533, 5444824, 5448783, 5445839, 5450947, 5444364, 5446964, 5446125, 5441401, 5444542, 5443796, 5445366, 5446727, 5442963, 5444329, 5443423, 5446856, 5448316, 5442600, 5447382, 5447431	301	131	3489	2.21209	0.0993005	0.0115531	0.337532
GOTERM_BP_FAT	GO:0018202~peptidyl-histidine modification	25	3.14465	0.000239	5448913, 5446281, 5446361, 5449328, 5450533, 5444824, 5448783, 5445839, 5450947, 5444364, 5446964, 5446125, 5441401, 5444542, 5443796, 5445366, 5446727, 5442963, 5444329, 5443423, 5446856, 5448316, 5442600, 5447382, 5447431	301	131	3489	2.21209	0.0993005	0.0115531	0.337532
GOTERM_BP_FAT	GO:0006468~protein amino acid phosphorylation	25	3.14465	0.00043	5448913, 5446281, 5446361, 5449328, 5450533, 5444824, 5448783, 5445839, 5450947, 5444364, 5446964, 5446125, 5441401, 5444542, 5443796, 5445366, 5446727, 5442963, 5444329, 5443423, 5446856, 5448316, 5442600, 5447382, 5447431	301	136	3489	2.13077	0.171306	0.0155367	0.605624
Annotation Cluster 8	Enrichment Score: 3.670007223896174
Category	Term	Count	%	PValue	Genes	List Total	Pop Hits	Pop Total	Fold Enrichment	Bonferroni	Benjamini	FDR
PFAM	PF02518:HATPase_c	27	3.39623	5.16e-05	5448913, 5446281, 5446361, 5450533, 5445839, 5448783, 5444668, 5446125, 5444542, 5446727, 5443423, 5444329, 5448316, 5442600, 5447431, 5447367, 5449328, 5444824, 5446964, 5444364, 5450947, 5441401, 5443796, 5445366, 5442963, 5446856, 5447382	610	71	3571	2.22621	0.0251357	0.00423384	0.0741843
INTERPRO	IPR003594:ATP-binding region, ATPase-like	27	3.39623	5.32e-05	5448913, 5446281, 5446361, 5450533, 5445839, 5448783, 5444668, 5446125, 5444542, 5446727, 5443423, 5444329, 5448316, 5442600, 5447431, 5447367, 5449328, 5444824, 5446964, 5444364, 5450947, 5441401, 5443796, 5445366, 5442963, 5446856, 5447382	634	71	3707	2.22351	0.0430942	0.00488252	0.0819989
SMART	SM00387:HATPase_c	27	3.39623	0.00355731	5448913, 5446281, 5446361, 5450533, 5445839, 5448783, 5444668, 5446125, 5444542, 5446727, 5443423, 5444329, 5448316, 5442600, 5447431, 5447367, 5449328, 5444824, 5446964, 5444364, 5450947, 5441401, 5443796, 5445366, 5442963, 5446856, 5447382	161	71	705	1.66521	0.157225	0.0241403	3.34382
Annotation Cluster 9	Enrichment Score: 3.312613907096409
Category	Term	Count	%	PValue	Genes	List Total	Pop Hits	Pop Total	Fold Enrichment	Bonferroni	Benjamini	FDR
GOTERM_CC_FAT	GO:0044463~cell projection part	12	1.50943	0.000487	5444538, 5445645, 5443618, 5442020, 5450591, 5446333, 5442552, 5451098, 5451222, 5450768, 5449598, 5444892	127	30	1014	3.1937	0.0207215	0.00695543	0.452137
GOTERM_CC_FAT	GO:0044461~flagellin-based flagellum part	12	1.50943	0.000487	5444538, 5445645, 5443618, 5442020, 5450591, 5446333, 5442552, 5451098, 5451222, 5450768, 5449598, 5444892	127	30	1014	3.1937	0.0207215	0.00695543	0.452137
GOTERM_CC_FAT	GO:0044460~flagellum part	12	1.50943	0.000487	5444538, 5445645, 5443618, 5442020, 5450591, 5446333, 5442552, 5451098, 5451222, 5450768, 5449598, 5444892	127	30	1014	3.1937	0.0207215	0.00695543	0.452137
Annotation Cluster 10	Enrichment Score: 3.2811058945229528
Category	Term	Count	%	PValue	Genes	List Total	Pop Hits	Pop Total	Fold Enrichment	Bonferroni	Benjamini	FDR
PFAM	PF00072:Response_reg	36	4.5283	0.000105	5440635, 5448913, 5446361, 5445839, 5449382, 5446125, 5444542, 5444183, 5444853, 5447226, 5446727, 5443728, 5447720, 5449666, 5448316, 5442600, 5441367, 5441223, 5444824, 5445880, 5450947, 5444364, 5446964, 5441567, 5448020, 5447063, 5443796, 5447066, 5445366, 5442963, 5441965, 5446353, 5444036, 5447382, 5447405, 5443091	610	111	3571	1.89863	0.0506816	0.00740262	0.151507
INTERPRO	IPR001789:Signal transduction response regulator, receiver region	36	4.5283	0.000109	5440635, 5448913, 5446361, 5445839, 5449382, 5446125, 5444542, 5444183, 5444853, 5447226, 5446727, 5443728, 5447720, 5449666, 5448316, 5442600, 5441367, 5441223, 5444824, 5445880, 5450947, 5444364, 5446964, 5441567, 5448020, 5447063, 5443796, 5447066, 5445366, 5442963, 5441965, 5446353, 5444036, 5447382, 5447405, 5443091	634	111	3707	1.89633	0.0866384	0.00820465	0.168621
SMART	SM00448:REC	36	4.5283	0.0124242	5440635, 5448913, 5446361, 5445839, 5449382, 5446125, 5444542, 5444183, 5444853, 5447226, 5446727, 5443728, 5447720, 5449666, 5448316, 5442600, 5441367, 5441223, 5444824, 5445880, 5450947, 5444364, 5446964, 5441567, 5448020, 5447063, 5443796, 5447066, 5445366, 5442963, 5441965, 5446353, 5444036, 5447382, 5447405, 5443091	161	111	705	1.42018	0.451243	0.0645033	11.2471
Annotation Cluster 11	Enrichment Score: 2.9118103208865196
Category	Term	Count	%	PValue	Genes	List Total	Pop Hits	Pop Total	Fold Enrichment	Bonferroni	Benjamini	FDR
GOTERM_MF_FAT	GO:0050136~NADH dehydrogenase (quinone) activity	11	1.38365	0.000718	5445998, 5441387, 5441853, 5450878, 5449005, 5444068, 5447143, 5451392, 5440871, 5445415, 5449368	344	39	4297	3.52318	0.240381	0.0385156	0.990006
GOTERM_MF_FAT	GO:0003954~NADH dehydrogenase activity	11	1.38365	0.00109567	5445998, 5441387, 5441853, 5450878, 5449005, 5444068, 5447143, 5451392, 5440871, 5445415, 5449368	344	41	4297	3.35132	0.34287	0.0511306	1.50794
GOTERM_MF_FAT	GO:0016655~oxidoreductase activity, acting on NADH or NADPH, quinone or similar compound as acceptor	11	1.38365	0.00233887	5445998, 5441387, 5441853, 5450878, 5449005, 5444068, 5447143, 5451392, 5440871, 5445415, 5449368	344	45	4297	3.05342	0.592143	0.0782956	3.19335
Annotation Cluster 12	Enrichment Score: 2.8982909609341543
Category	Term	Count	%	PValue	Genes	List Total	Pop Hits	Pop Total	Fold Enrichment	Bonferroni	Benjamini	FDR
PFAM	PF00092:VWA	8	1.00629	0.000711	5451043, 5446978, 5450457, 5445230, 5442695, 5450577, 5447335, 5447906	610	11	3571	4.25753	0.295935	0.0382369	1.01768
INTERPRO	IPR002035:von Willebrand factor, type A	8	1.00629	0.000718	5451043, 5446978, 5450457, 5445230, 5442695, 5450577, 5447335, 5447906	634	11	3707	4.25237	0.44821	0.0415813	1.10116
SMART	SM00327:VWA	8	1.00629	0.00395308	5451043, 5446978, 5450457, 5445230, 5442695, 5450577, 5447335, 5447906	161	11	705	3.18464	0.173143	0.0234853	3.70957
Annotation Cluster 13	Enrichment Score: 2.6015411093351553
Category	Term	Count	%	PValue	Genes	List Total	Pop Hits	Pop Total	Fold Enrichment	Bonferroni	Benjamini	FDR
PFAM	PF00672:HAMP	15	1.88679	0.00104782	5447367, 5446281, 5449772, 5441911, 5449328, 5447541, 5447784, 5446856, 5444364, 5442729, 5446408, 5441401, 5451212, 5450910, 5441020	610	35	3571	2.5089	0.403602	0.0458994	1.49541
INTERPRO	IPR003660:HAMP linker domain	15	1.88679	0.001064	5447367, 5446281, 5449772, 5441911, 5449328, 5447541, 5447784, 5446856, 5444364, 5442729, 5446408, 5441401, 5451212, 5450910, 5441020	634	35	3707	2.50586	0.585823	0.0536013	1.6281
SMART	SM00304:HAMP	15	1.88679	0.0140652	5447367, 5446281, 5449772, 5441911, 5449328, 5447541, 5447784, 5446856, 5444364, 5442729, 5446408, 5441401, 5451212, 5450910, 5441020	161	35	705	1.87666	0.493345	0.0657324	12.6446
Annotation Cluster 14	Enrichment Score: 2.558939622908803
Category	Term	Count	%	PValue	Genes	List Total	Pop Hits	Pop Total	Fold Enrichment	Bonferroni	Benjamini	FDR
PFAM	PF00905:Transpeptidase	6	0.754717	0.00220587	5446668, 5443022, 5444252, 5445958, 5442949, 5446694	610	7	3571	5.0178	0.663344	0.0867307	3.12391
INTERPRO	IPR001460:Penicillin-binding protein, transpeptidase	6	0.754717	0.00222002	5446668, 5443022, 5444252, 5445958, 5442949, 5446694	634	7	3707	5.01172	0.841218	0.102595	3.36889
GOTERM_MF_FAT	GO:0008658~penicillin binding	6	0.754717	0.00344471	5446668, 5443022, 5444252, 5445958, 5442949, 5446694	344	14	4297	5.35341	0.733292	0.0900813	4.67
GOTERM_MF_FAT	GO:0008144~drug binding	6	0.754717	0.00344471	5446668, 5443022, 5444252, 5445958, 5442949, 5446694	344	14	4297	5.35341	0.733292	0.0900813	4.67
Annotation Cluster 15	Enrichment Score: 2.426368137050823
Category	Term	Count	%	PValue	Genes	List Total	Pop Hits	Pop Total	Fold Enrichment	Bonferroni	Benjamini	FDR
GOTERM_BP_FAT	GO:0007047~cell wall organization	8	1.00629	0.000296	5447164, 5446668, 5448225, 5444252, 5445958, 5442949, 5446694, 5447586	301	17	3489	5.45476	0.121356	0.0128543	0.417379
GOTERM_BP_FAT	GO:0045229~external encapsulating structure organization	8	1.00629	0.000296	5447164, 5446668, 5448225, 5444252, 5445958, 5442949, 5446694, 5447586	301	17	3489	5.45476	0.121356	0.0128543	0.417379
GOTERM_BP_FAT	GO:0022604~regulation of cell morphogenesis	8	1.00629	0.000659	5447164, 5446668, 5448225, 5444252, 5445958, 5442949, 5446694, 5447586	301	19	3489	4.88057	0.250418	0.020378	0.927504
GOTERM_BP_FAT	GO:0008360~regulation of cell shape	8	1.00629	0.000659	5447164, 5446668, 5448225, 5444252, 5445958, 5442949, 5446694, 5447586	301	19	3489	4.88057	0.250418	0.020378	0.927504
SP_PIR_KEYWORDS	cell wall biogenesis/degradation	8	1.00629	0.00127848	5447164, 5446668, 5448225, 5444252, 5445958, 5442949, 5446694, 5447586	791	24	10763	4.53561	0.143409	0.0170523	1.45999
SP_PIR_KEYWORDS	cell shape	8	1.00629	0.00127848	5447164, 5446668, 5448225, 5444252, 5445958, 5442949, 5446694, 5447586	791	24	10763	4.53561	0.143409	0.0170523	1.45999
SP_PIR_KEYWORDS	peptidoglycan synthesis	8	1.00629	0.00127848	5447164, 5446668, 5448225, 5444252, 5445958, 5442949, 5446694, 5447586	791	24	10763	4.53561	0.143409	0.0170523	1.45999
GOTERM_BP_FAT	GO:0070589~cellular component macromolecule biosynthetic process	8	1.00629	0.0266713	5447164, 5446668, 5448225, 5444252, 5445958, 5442949, 5446694, 5447586	301	35	3489	2.64945	0.999993	0.34421	31.7448
GOTERM_BP_FAT	GO:0010382~cellular cell wall macromolecule metabolic process	8	1.00629	0.0266713	5447164, 5446668, 5448225, 5444252, 5445958, 5442949, 5446694, 5447586	301	35	3489	2.64945	0.999993	0.34421	31.7448
GOTERM_BP_FAT	GO:0044038~cell wall macromolecule biosynthetic process	8	1.00629	0.0266713	5447164, 5446668, 5448225, 5444252, 5445958, 5442949, 5446694, 5447586	301	35	3489	2.64945	0.999993	0.34421	31.7448
GOTERM_BP_FAT	GO:0006023~aminoglycan biosynthetic process	8	1.00629	0.0266713	5447164, 5446668, 5448225, 5444252, 5445958, 5442949, 5446694, 5447586	301	35	3489	2.64945	0.999993	0.34421	31.7448
GOTERM_BP_FAT	GO:0006024~glycosaminoglycan biosynthetic process	8	1.00629	0.0266713	5447164, 5446668, 5448225, 5444252, 5445958, 5442949, 5446694, 5447586	301	35	3489	2.64945	0.999993	0.34421	31.7448
GOTERM_BP_FAT	GO:0009252~peptidoglycan biosynthetic process	8	1.00629	0.0266713	5447164, 5446668, 5448225, 5444252, 5445958, 5442949, 5446694, 5447586	301	35	3489	2.64945	0.999993	0.34421	31.7448
Annotation Cluster 16	Enrichment Score: 2.3259092617503336
Category	Term	Count	%	PValue	Genes	List Total	Pop Hits	Pop Total	Fold Enrichment	Bonferroni	Benjamini	FDR
GOTERM_BP_FAT	GO:0000270~peptidoglycan metabolic process	11	1.38365	0.00472162	5444816, 5447164, 5446668, 5441317, 5448225, 5444252, 5445958, 5442949, 5448548, 5446694, 5447586	301	46	3489	2.77185	0.873591	0.114551	6.46765
GOTERM_BP_FAT	GO:0030203~glycosaminoglycan metabolic process	11	1.38365	0.00472162	5444816, 5447164, 5446668, 5441317, 5448225, 5444252, 5445958, 5442949, 5448548, 5446694, 5447586	301	46	3489	2.77185	0.873591	0.114551	6.46765
GOTERM_BP_FAT	GO:0006022~aminoglycan metabolic process	11	1.38365	0.00472162	5444816, 5447164, 5446668, 5441317, 5448225, 5444252, 5445958, 5442949, 5448548, 5446694, 5447586	301	46	3489	2.77185	0.873591	0.114551	6.46765
Annotation Cluster 17	Enrichment Score: 2.210857139513142
Category	Term	Count	%	PValue	Genes	List Total	Pop Hits	Pop Total	Fold Enrichment	Bonferroni	Benjamini	FDR
PFAM	PF00015:MCPsignal	12	1.50943	0.00303263	5449772, 5441911, 5444421, 5447541, 5447784, 5442729, 5447287, 5451212, 5450910, 5450616, 5441020, 5443888	610	27	3571	2.60182	0.77628	0.108796	4.27118
INTERPRO	IPR004089:Chemotaxis methyl-accepting receptor, signalling	12	1.50943	0.00306873	5449772, 5441911, 5444421, 5447541, 5447784, 5442729, 5447287, 5451212, 5450910, 5450616, 5441020, 5443888	634	27	3707	2.59867	0.921512	0.131839	4.62853
SMART	SM00283:MA	12	1.50943	0.0250409	5449772, 5441911, 5444421, 5447541, 5447784, 5442729, 5447287, 5451212, 5450910, 5450616, 5441020, 5443888	161	27	705	1.94617	0.703963	0.104758	21.4962
Annotation Cluster 18	Enrichment Score: 1.8608312057107759
Category	Term	Count	%	PValue	Genes	List Total	Pop Hits	Pop Total	Fold Enrichment	Bonferroni	Benjamini	FDR
GOTERM_MF_FAT	GO:0030554~adenyl nucleotide binding	81	10.1887	0.0133643	5441948, 5450177, 5449318, 5448913, 5451082, 5446361, 5443240, 5444374, 5449417, 5444837, 5448783, 5443379, 5444668, 5443687, 5446125, 5446126, 5442941, 5447953, 5444183, 5451400, 5446727, 5450401, 5445087, 5444329, 5444424, 5451580, 5441367, 5444241, 5449404, 5451014, 5447900, 5450724, 5448673, 5446964, 5450947, 5441266, 5443796, 5446213, 5445366, 5446110, 5451351, 5446856, 5447382, 5447586, 544…	344	800	4297	1.26474	0.994218	0.275348	17.0121
GOTERM_MF_FAT	GO:0001883~purine nucleoside binding	81	10.1887	0.0133643	5441948, 5450177, 5449318, 5448913, 5451082, 5446361, 5443240, 5444374, 5449417, 5444837, 5448783, 5443379, 5444668, 5443687, 5446125, 5446126, 5442941, 5447953, 5444183, 5451400, 5446727, 5450401, 5445087, 5444329, 5444424, 5451580, 5441367, 5444241, 5449404, 5451014, 5447900, 5450724, 5448673, 5446964, 5450947, 5441266, 5443796, 5446213, 5445366, 5446110, 5451351, 5446856, 5447382, 5447586, 544…	344	800	4297	1.26474	0.994218	0.275348	17.0121
GOTERM_MF_FAT	GO:0001882~nucleoside binding	81	10.1887	0.0146426	5441948, 5450177, 5449318, 5448913, 5451082, 5446361, 5443240, 5444374, 5449417, 5444837, 5448783, 5443379, 5444668, 5443687, 5446125, 5446126, 5442941, 5447953, 5444183, 5451400, 5446727, 5450401, 5445087, 5444329, 5444424, 5451580, 5441367, 5444241, 5449404, 5451014, 5447900, 5450724, 5448673, 5446964, 5450947, 5441266, 5443796, 5446213, 5445366, 5446110, 5451351, 5446856, 5447382, 5447586, 544…	344	803	4297	1.26002	0.996481	0.269382	18.49
Annotation Cluster 19	Enrichment Score: 1.8127688673040518
Category	Term	Count	%	PValue	Genes	List Total	Pop Hits	Pop Total	Fold Enrichment	Bonferroni	Benjamini	FDR
PFAM	PF01966:HD	7	0.880503	0.00877788	5441223, 5444271, 5443448, 5443384, 5447720, 5445487, 5448590	610	12	3571	3.41489	0.987049	0.266899	11.9012
INTERPRO	IPR006674:Metal-dependent phosphohydrolase, HD region, subdomain	7	0.880503	0.0088384	5441223, 5444271, 5443448, 5443384, 5447720, 5445487, 5448590	634	12	3707	3.41075	0.999358	0.320828	12.7933
INTERPRO	IPR003607:Metal-dependent phosphohydrolase, HD region	7	0.880503	0.0140821	5441223, 5444271, 5443448, 5443384, 5447720, 5445487, 5448590	634	13	3707	3.14839	0.999992	0.413608	19.6422
SMART	SM00471:HDc	7	0.880503	0.0513445	5441223, 5444271, 5443448, 5443384, 5447720, 5445487, 5448590	161	13	705	2.35786	0.920345	0.190095	39.5309
Annotation Cluster 20	Enrichment Score: 1.7630479277929987
Category	Term	Count	%	PValue	Genes	List Total	Pop Hits	Pop Total	Fold Enrichment	Bonferroni	Benjamini	FDR
PFAM	PF00158:Sigma54_activat	6	0.754717	0.0168846	5444183, 5441367, 5449404, 5444424, 5447063, 5447066	610	10	3571	3.51246	0.999774	0.428607	21.7088
INTERPRO	IPR002078:RNA polymerase sigma factor 54, interaction	6	0.754717	0.0169807	5444183, 5441367, 5449404, 5444424, 5447063, 5447066	634	10	3707	3.5082	0.999999	0.460198	23.2088
GOTERM_MF_FAT	GO:0008134~transcription factor binding	6	0.754717	0.017923	5444183, 5441367, 5449404, 5444424, 5447063, 5447066	344	20	4297	3.74738	0.999019	0.305503	22.1717
Annotation Cluster 21	Enrichment Score: 1.5434651064866962
Category	Term	Count	%	PValue	Genes	List Total	Pop Hits	Pop Total	Fold Enrichment	Bonferroni	Benjamini	FDR
GOTERM_MF_FAT	GO:0031405~lipoic acid binding	4	0.503145	0.0138441	5447193, 5449529, 5446286, 5443231	344	7	4297	7.13787	0.995201	0.269539	17.5698
SP_PIR_KEYWORDS	lipoyl	4	0.503145	0.0166801	5447193, 5449529, 5446286, 5443231	791	8	10763	6.80341	0.869361	0.156006	17.5832
INTERPRO	IPR003016:2-oxo acid dehydrogenase, lipoyl-binding site	4	0.503145	0.101424	5447193, 5449529, 5446286, 5443231	634	7	3707	3.34114	1	0.931664	80.776

## Sheet: Figure 7
Figure 7. Genes involved in protein stress but not DNA recombination are upregulated in ΔefgA mutant in response to formaldehyde.
	Log2FC
	Protein Stress/Folding
	Mext_1028 (Hsp90)	Mext_1477 (PpiC)	Mext_1620 (Hsp20)	Mext_2346 (ClpB)	Mext_2960 (DnaK)	Mext_2961 (DnaJ)	Mext_4263 (Hsp20)	Mext_4293 (DnaJ)	Mext_4556 (Hsp20)	Mext_4782 (GroEL)
Wild type	-0.270783	0.412765	2.65171	1.86272	1.58678	0.00959036	4.09278	0.928301	3.76695	1.35235
ΔefgA mutant	0.817593	0.579799	3.76944	3.97144	2.86306	1.46279	3.18147	1.54098	6.3403	2.35236
	DNA Recombination
	Mext_0055	Mext_0539	Mext_0762	Mext_0767	Mext_0791	Mext_1051	Mext_2432	Mext_2601	Mext_3478	Mext_3530	Mext_3788	Mext_4208	Mext_4209
Wild type	1.29052	1.12362	1.39368	2.75723	2.31978	1.34267	1.38139	1.24885	1.06241	1.32276	2.49585	1.12243	1.31756
ΔefgA mutant	0.622802	0.193444	0.475252	1.02123	0.704809	1.61416	0.413754	2.03462	-0.137822	0.4338	1.46421	0.363109	0.0521003

## Sheet: Figure S9
Figure S9. efgA and efgB are upregulated in response to formaldehyde.
		Fold change
		Wild type		ΔefgA mutant
	Time (min)	efgB	efgA	efgB
	5	1.12	3.7	2.83
	20	1.45	7.49	3.54
	40	1.79	12.74	2.26
	180	3.77	16.87	1.09
	360	2.74	4.16	1.12

## Sheet: Figure S10
Figure S10. Comparison of early formaldehyde response in different growth conditions.
		Log2FC
	Gene	Succinate-Exponential	Methanol, Stationary
	Mext_0001	-1.12036	-3.27241
	Mext_0002	-0.155843	-2.78827
	Mext_0003	-1.16779	-1.85832
	Mext_0004	0.0417656	-0.59761
	Mext_0005	0.109136	-0.652226
	Mext_0006	-0.497456	-0.59638
	Mext_0007	-0.0629982	1.85702
	Mext_0008	2.85218	5.14515
	Mext_0009	0.753778	2.56159
	Mext_0010	-1.51105	-0.239682
	Mext_0011	0.385528	-2.08354
	Mext_0012	-0.712543	-1.58173
	Mext_0013	0.355042	-0.82854
	Mext_0014	0.617271	-0.510627
	Mext_0015	3.46615	1.28172
	Mext_0016	3.88228	2.16246
	Mext_0017	-2.92798	-0.399223
	Mext_0018	-1.5888	-1.11433
	Mext_0019	0.210162	-1.03002
	Mext_0020	1.09748	0.856499
	Mext_0021	1.26808	1.1748
	Mext_0022	-0.323761	-0.0755424
	Mext_0024	0.360781	1.92839
	Mext_0025	1.13937	1.79285
	Mext_0026	1.02198	1.78446
	Mext_0027	0.575977	2.20505
	Mext_0028	-0.0592171	0.935291
	Mext_0029	0.0428627	1.95205
	Mext_0030	-0.753955	1.49631
	Mext_0031	-2.40665	0.814061
	Mext_0032	0.512855	2.01776
	Mext_0033	-0.165775	1.82948
	Mext_0034	-0.0222834	0.626321
	Mext_0035	0.316973	2.37245
	Mext_0036	-0.629008	1.98663
	Mext_0037	-0.378007	1.48675
	Mext_0038	0.421902	1.69924
	Mext_0039	-0.808839	2.20176
	Mext_0040	-0.160294	1.85617
	Mext_0041	0.307581	2.23626
	Mext_0042	-0.670511	1.93113
	Mext_0043	0.301267	2.02388
	Mext_0044	-0.256326	3.12094
	Mext_0045	0.032827	2.2255
	Mext_0046	-1.41087	2.52635
	Mext_0047	2.56314	2.3298
	Mext_0048	0.751729	2.05862
	Mext_0049	0.137432	1.30321
	Mext_0050	0.774991	2.53225
	Mext_0051	0.727211	1.76694
	Mext_0052	1.81143	1.84611
	Mext_0053	0.405551	1.57267
	Mext_0054	0.680758	1.3373
	Mext_0055	1.29052	2.36615
	Mext_0056	1.94397	1.88926
	Mext_0057	1.42114	2.01644
	Mext_0058	1.0855	2.10515
	Mext_0059	0.319935	0.892723
	Mext_0060	2.00539	2.17327
	Mext_0061	2.74642	1.45096
	Mext_0062	2.36939	1.89696
	Mext_0063	1.26446	1.81419
	Mext_0064	-0.0533577	1.86417
	Mext_0065	-0.678918	0.376544
	Mext_0066	2.32068	1.96731
	Mext_0067	1.98669	1.66708
	Mext_0068	1.35953	0.969625
	Mext_0069	-0.572888	1.30877
	Mext_0070	0.00823955	0.793643
	Mext_0071	0.601042	0.966127
	Mext_0072	0.0573936	0.0487603
	Mext_0073	0.192431	1.23814
	Mext_0074	1.03408	1.66077
	Mext_0075	0.500363	2.52457
	Mext_0076	0.941692	2.47549
	Mext_0077	-0.0870044	0.819911
	Mext_0078	-0.572566	0.780733
	Mext_0079	-0.774626	2.45576
	Mext_0080	-0.38119	0.696823
	Mext_0081	-0.751598	1.61491
	Mext_0082	1.72553	1.56914
	Mext_0083	0.789958	0.806568
	Mext_0084	-1.76544	-1.18939
	Mext_0085	0.679966	2.16614
	Mext_0086	-0.595733	0.645089
	Mext_0087	-1.19335	1.03898
	Mext_0088	-0.888789	-0.637289
	Mext_0089	-1.18303	-0.539722
	Mext_0090	0.140809	0.360169
	Mext_0091	-0.0848178	1.31867
	Mext_0092	-1.12752	0.422557
	Mext_0093	-1.67362	0.727393
	Mext_0094	-1.38157	0.687092
	Mext_0095	-1.02999	1.01888
	Mext_0096	-0.778058	0.590737
	Mext_0097	-1.06794	0.886157
	Mext_0098	-1.3244	0.237097
	Mext_0099	-0.645603	0.789606
	Mext_0100	0.0234445	0.993923
	Mext_0101	0.0319565	1.25561
	Mext_0102	-0.172796	0.898625
	Mext_0103	2.06769	2.37412
	Mext_0104	0.183816	1.16351
	Mext_0105	-0.428607	0.816913
	Mext_0106	-0.807101	0.488678
	Mext_0107	-0.00863551	2.11847
	Mext_0108	-0.784616	1.00262
	Mext_0109	-0.601873	1.46399
	Mext_0110	0.542272	2.17867
	Mext_0111	-0.722714	0.415927
	Mext_0112	0.167136	2.62507
	Mext_0113	-1.72596	1.56488
	Mext_0114	-1.82317	-1.92132
	Mext_0115	-2.16471	-1.23858
	Mext_0116	0.597485	1.42199
	Mext_0117	0.183686	2.01663
	Mext_0118	-0.171523	0.626127
	Mext_0119	-0.165581	2.03224
	Mext_0120	0.534846	2.39722
	Mext_0121	-0.378768	2.07716
	Mext_0122	0.540522	1.07076
	Mext_0123	-1.45602	0.772734
	Mext_0124	-0.250318	1.29944
	Mext_0125	0.00999295	1.62932
	Mext_0126	0.324604	1.98822
	Mext_0127	1.65221	1.60175
	Mext_0129	0.191157	1.04556
	Mext_0130	0.175367	1.52394
	Mext_0131	0.195102	0.923584
	Mext_0132	0.385874	0.689184
	Mext_0133	1.03379	-0.324433
	Mext_0134	2.22278	0.640977
	Mext_0135	-0.784067	0.880066
	Mext_0136	-1.97049	-0.607669
	Mext_0137	-0.889342	0.089688
	Mext_0138	-1.04083	-0.410046
	Mext_0139	-1.60859	0.631323
	Mext_0140	-1.8374	-0.295296
	Mext_0141	-1.35852	-1.70952
	Mext_0142	-1.15389	2.50957
	Mext_0143	-0.303009	1.98661
	Mext_0144	-0.124809	1.5459
	Mext_0145	3.30401	2.44851
	Mext_0146	-0.301554	1.71513
	Mext_0147	0.51216	2.19471
	Mext_0148	0.322936	1.75261
	Mext_0150	-1.71435	0.540098
	Mext_0151	0.17141	2.06707
	Mext_0152	-0.0401987	-1.74914
	Mext_0153	-1.19973	1.55933
	Mext_0154	1.95247	0.0989416
	Mext_0155	0.0859693	0.817405
	Mext_0156	-0.497608	0.846988
	Mext_0157	-0.932432	0.227951
	Mext_0158	-2.08207	0.596595
	Mext_0159	-2.08174	0.924544
	Mext_0160	-1.51952	1.38807
	Mext_0161	-1.82988	0.494512
	Mext_0162	-0.032035	0.629549
	Mext_0163	-0.631171	1.09052
	Mext_0164	1.20879	1.37862
	Mext_0165	1.14147	0.846446
	Mext_0166	-1.6729	-1.0993
	Mext_0167	0.297743	1.87773
	Mext_0168	-0.387241	0.620557
	Mext_0169	-1.24412	-0.219373
	Mext_0170	-0.67488	-1.59829
	Mext_0171	0.193362	-0.501631
	Mext_0172	0.717121	1.11069
	Mext_0173	-1.18828	0.42774
	Mext_0174	-0.297426	1.76803
	Mext_0175	0.488534	1.02928
	Mext_0176	0.768391	-1.13912
	Mext_0177	-0.202982	-1.6106
	Mext_0178	0.357703	-0.632605
	Mext_0179	-0.393536	-1.63538
	Mext_0180	-0.177889	-2.57998
	Mext_0181	-1.51479	-0.465927
	Mext_0182	-0.798775	-3.6425
	Mext_0183	0.472745	-0.265811
	Mext_0184	2.34621	0.951862
	Mext_0185	1.14805	0.798831
	Mext_0186	0.275808	0.43626
	Mext_0187	-0.0391001	0.603723
	Mext_0188	1.42471	1.11376
	Mext_0189	0.607897	1.04675
	Mext_0190	0.122616	-1.10843
	Mext_0191	-1.05972	-1.946
	Mext_0192	0.611698	-0.940825
	Mext_0193	2.65763	-0.549089
	Mext_0194	2.90373	1.83241
	Mext_0195	-0.144277	1.58934
	Mext_0196	0.477989	1.77261
	Mext_0197	2.52066	2.08111
	Mext_0198	-0.800657	1.62498
	Mext_0199	0.770967	1.2877
	Mext_0200	2.5246	1.21244
	Mext_0201	-0.0636288	1.42783
	Mext_0202	0.4456	2.01992
	Mext_0203	-0.27619	0.786658
	Mext_0204	-0.969074	2.19302
	Mext_0205	-0.193396	2.09342
	Mext_0206	-0.72802	-0.539193
	Mext_0207	-0.84787	-0.219407
	Mext_0208	1.02768	0.968552
	Mext_0209	1.50226	2.13392
	Mext_0210	0.278431	-0.423081
	Mext_0211	0.147903	0.257962
	Mext_0212	-1.13233	1.74886
	Mext_0213	-0.136079	-0.4623
	Mext_0214	-1.5842	-0.93612
	Mext_0215	0.505638	1.57303
	Mext_0216	-1.31682	0.559404
	Mext_0217	-2.25336	1.55307
	Mext_0218	-1.21641	1.81225
	Mext_0219	-1.9836	0.443721
	Mext_0220	-1.59345	1.38623
	Mext_0221	-1.56129	0.888386
	Mext_0222	-2.55183	0.851908
	Mext_0223	-1.65203	1.22296
	Mext_0224	-1.39211	1.35782
	Mext_0225	-1.09839	1.81822
	Mext_0226	-0.187184	1.65787
	Mext_0227	0.0935464	1.41439
	Mext_0228	0.0107166	1.1688
	Mext_0229	-0.282812	1.90012
	Mext_0230	-0.730464	1.37618
	Mext_0231	-0.905937	1.64678
	Mext_0233	2.53399	1.17575
	Mext_0234	0.464571	1.90653
	Mext_0235	0.668562	1.43571
	Mext_0236	-0.731834	1.2888
	Mext_0237	-0.541741	1.02071
	Mext_0238	0.911056	1.48142
	Mext_0239	0.212643	1.37971
	Mext_0240	0.0250148	1.47465
	Mext_0241	0.135592	1.93513
	Mext_0242	-0.0237942	1.51053
	Mext_0243	-0.13332	1.04085
	Mext_0244	0.00706406	1.67395
	Mext_0245	-1.00105	2.03878
	Mext_0246	-0.229573	1.86538
	Mext_0247	-0.722574	1.39091
	Mext_0248	0.412913	2.07032
	Mext_0249	0.340344	2.41853
	Mext_0250	1.10948	1.6541
	Mext_0251	3.1786	1.99366
	Mext_0253	0.656219	0.697599
	Mext_0254	-0.291028	1.51412
	Mext_0255	-1.2952	1.95932
	Mext_0256	-0.125215	1.39397
	Mext_0257	0.256659	1.30789
	Mext_0258	-0.0585977	1.26723
	Mext_0259	0.219647	-0.145254
	Mext_0260	0.289644	0.702235
	Mext_0261	1.06449	1.41684
	Mext_0262	0.251668	1.47654
	Mext_0263	0.235116	1.32144
	Mext_0264	-0.0184743	1.35569
	Mext_0265	1.91249	1.86168
	Mext_0266	0.983951	-0.0278667
	Mext_0267	-0.586813	0.0636552
	Mext_0268	-1.94918	-1.14526
	Mext_0269	-1.17753	-1.17178
	Mext_0270	0.365237	0.0470865
	Mext_0271	-3.08899	-0.0779938
	Mext_0272	-2.36804	-0.24811
	Mext_0273	-2.0243	-1.15622
	Mext_0274	-1.35515	-0.924866
	Mext_0275	0.0371061	-0.690301
	Mext_0276	-0.0551723	-1.17019
	Mext_0277	-0.23668	-1.02426
	Mext_0278	-1.04752	-1.71835
	Mext_0279	-0.698724	-0.495116
	Mext_0280	-0.664924	-0.0766984
	Mext_0281	0.474811	0.269294
	Mext_0282	-0.175481	-3.04815
	Mext_0283	0.437904	-0.598604
	Mext_0284	-2.03357	-2.36501
	Mext_0285	-0.76505	-3.42881
	Mext_0286	0.133389	-0.515925
	Mext_0287	-0.408923	-0.564874
	Mext_0288	-0.133622	-4.27862
	Mext_0289	1.91349	1.32094
	Mext_0290	1.11149	-3.43445
	Mext_0291	1.84843	-0.231671
	Mext_0292	5.48504	4.2157
	Mext_0293	0.800576	1.00003
	Mext_0294	0.603121	-1.34799
	Mext_0295	0.441228	-1.21227
	Mext_0296	1.73448	-0.529446
	Mext_0297	-0.952627	-1.24125
	Mext_0298	-0.466698	-0.312822
	Mext_0299	-1.73766	0.0927028
	Mext_0300	-0.141473	-2.58815
	Mext_0301	-0.613824	-0.913556
	Mext_0302	0.349012	-2.45383
	Mext_0303	0.427358	-0.875065
	Mext_0304	0.241325	-1.02661
	Mext_0305	-1.09319	-0.598772
	Mext_0306	0.142963	1.69754
	Mext_0307	3.28443	1.17332
	Mext_0308	2.48909	0.707286
	Mext_0309	1.1569	0.775909
	Mext_0310	0.808707	1.12582
	Mext_0311	-0.886439	0.436636
	Mext_0312	-0.949938	-1.04285
	Mext_0313	-0.535599	-1.83692
	Mext_0314	0.0726526	-1.19396
	Mext_0315	-0.721094	-0.68163
	Mext_0316	0.401129	-0.0347739
	Mext_0317	1.46977	0.627792
	Mext_0318	2.18613	-0.58059
	Mext_0319	-0.716079	0.300576
	Mext_0320	0.634986	-0.826319
	Mext_0321	4.63235	2.42481
	Mext_0322	-0.0923637	0.0717276
	Mext_0323	0.627122	0.132001
	Mext_0324	-0.319092	0.890222
	Mext_0325	-0.134799	0.352096
	Mext_0326	-1.0017	0.238106
	Mext_0327	-0.134575	0.323524
	Mext_0328	-0.846952	-0.0732708
	Mext_0329	0.107906	-0.77162
	Mext_0330	0.879642	-1.46816
	Mext_0331	-0.662898	-0.717857
	Mext_0332	-0.147343	-0.532763
	Mext_0333	0.398358	-1.23439
	Mext_0334	1.57803	-1.97905
	Mext_0335	-1.4299	-0.478387
	Mext_0336	0.764709	-0.0449837
	Mext_0337	0.393779	-0.685122
	Mext_0338	-0.511924	0.1587
	Mext_0339	-0.435795	-0.791843
	Mext_0340	0.207556	-0.400171
	Mext_0341	-0.026085	-2.57053
	Mext_0342	-1.00227	-0.384129
	Mext_0343	-1.88603	-0.275762
	Mext_0344	-1.8901	0.203681
	Mext_0345	-0.151401	0.615205
	Mext_0346	-0.21707	0.684502
	Mext_0347	-0.200928	0.523089
	Mext_0348	-1.36537	-0.541147
	Mext_0349	0.758665	1.22214
	Mext_0352	0.589114	1.55542
	Mext_0353	0.41016	2.11654
	Mext_0354	0.0852227	1.96719
	Mext_0355	0.99717	1.01231
	Mext_0356	-0.393348	1.66389
	Mext_0357	0.898513	1.56194
	Mext_0358	0.0567481	1.73324
	Mext_0359	0.855867	0.948949
	Mext_0360	-0.127684	0.528025
	Mext_0361	2.12011	1.70326
	Mext_0362	-0.182508	0.900529
	Mext_0363	0.570552	1.91813
	Mext_0364	1.09766	1.78092
	Mext_0365	0.454753	0.973985
	Mext_0366	-0.00719651	1.19579
	Mext_0367	1.19375	1.01013
	Mext_0368	-1.74686	-0.169127
	Mext_0369	-0.480163	-1.01846
	Mext_0370	0.153277	-2.42366
	Mext_0371	-0.70655	-1.77061
	Mext_0372	-1.65308	-1.46707
	Mext_0373	0.335163	0.0882345
	Mext_0374	0.494505	0.453922
	Mext_0375	-0.0685883	-0.54213
	Mext_0376	-0.903479	-0.942158
	Mext_0377	-1.09873	-0.83898
	Mext_0378	-1.4424	-0.322385
	Mext_0379	-0.934135	0.363262
	Mext_0380	-0.625577	0.500125
	Mext_0381	0.226606	0.312857
	Mext_0382	1.81364	0.846019
	Mext_0383	1.14302	0.287211
	Mext_0384	0.283966	-0.365105
	Mext_0385	-0.655444	-0.151234
	Mext_0386	-1.35322	0.45462
	Mext_0387	0.648265	-0.755343
	Mext_0388	1.13258	-1.64449
	Mext_0389	-0.183079	-2.33895
	Mext_0390	-0.651421	-2.67026
	Mext_0391	-0.502215	-2.18528
	Mext_0392	-0.350997	-2.45891
	Mext_0393	-0.177419	-1.74403
	Mext_0394	1.42835	-0.108191
	Mext_0395	-0.015247	0.447122
	Mext_0396	-0.551157	-0.765482
	Mext_0397	-1.28533	0.336986
	Mext_0398	1.08773	1.74018
	Mext_0399	-0.667017	-0.542083
	Mext_0400	1.82634	0.186445
	Mext_0401	-0.266967	-2.12305
	Mext_0402	-1.34934	-2.61772
	Mext_0403	-1.29769	-0.398436
	Mext_0404	-0.623096	-1.19144
	Mext_0405	-0.422916	-0.803066
	Mext_0406	-0.798616	-2.59591
	Mext_0407	-0.992025	-3.02228
	Mext_0408	-0.114721	0.910643
	Mext_0409	-0.788	1.41638
	Mext_0410	-1.35538	1.35709
	Mext_0411	1.55763	0.316314
	Mext_0412	-1.3214	0.496335
	Mext_0413	-0.115023	-1.75773
	Mext_0414	2.14915	-4.47749
	Mext_0415	0.525367	0.227761
	Mext_0416	-0.933194	-1.97625
	Mext_0417	-2.32737	-2.2762
	Mext_0418	-1.36367	-3.94283
	Mext_0419	-0.664484	-3.86262
	Mext_0420	-0.0414716	-0.627337
	Mext_0421	-0.0389621	-1.78323
	Mext_0422	0.0564554	-1.74428
	Mext_0423	0.870778	-1.41879
	Mext_0424	0.337255	-2.11163
	Mext_0425	0.358285	-1.54502
	Mext_0426	-0.603921	-0.907035
	Mext_0427	-0.891713	-0.343705
	Mext_0428	0.572901	-1.95271
	Mext_0429	-1.82881	-1.7913
	Mext_0430	-0.272764	-1.97456
	Mext_0431	-1.2686	-0.278978
	Mext_0432	0.0336255	-2.02106
	Mext_0433	0.161711	-0.572672
	Mext_0434	0.898863	0.871981
	Mext_0435	0.475361	0.222764
	Mext_0436	0.59976	-0.428245
	Mext_0437	-1.12363	0.231162
	Mext_0438	-1.76856	-0.233651
	Mext_0439	-0.614834	1.0216
	Mext_0440	0.796932	-0.110128
	Mext_0441	0.391582	0.346948
	Mext_0442	0.582596	0.274624
	Mext_0443	-0.352844	1.34134
	Mext_0444	-0.0754889	1.45588
	Mext_0445	-1.17106	-0.765418
	Mext_0446	0.12208	-1.43685
	Mext_0448	0.433436	-1.88179
	Mext_0449	0.14057	0.751045
	Mext_0450	2.08133	1.65039
	Mext_0451	1.83921	1.93085
	Mext_0452	2.18506	1.43115
	Mext_0453	2.90171	1.35012
	Mext_0454	2.9051	2.21156
	Mext_0455	2.42715	2.32196
	Mext_0456	4.74107	1.88754
	Mext_0457	3.72969	1.10954
	Mext_0458	1.4936	2.53089
	Mext_0459	0.633003	2.28049
	Mext_0460	0.28264	0.79333
	Mext_0461	-0.583271	0.871899
	Mext_0462	0.492585	1.39683
	Mext_0463	0.329086	1.00756
	Mext_0464	-0.828412	1.5678
	Mext_0465	0.462699	1.891
	Mext_0466	-0.640744	0.644452
	Mext_0467	-0.347444	0.534892
	Mext_0468	0.412444	1.18051
	Mext_0469	0.0114641	0.0291288
	Mext_0470	-1.7419	-1.56941
	Mext_0471	2.28983	0.516018
	Mext_0472	2.75783	-0.24598
	Mext_0473	0.183061	2.00557
	Mext_0474	-0.147984	2.63037
	Mext_0478	-0.50545	1.25183
	Mext_0479	1.26582	2.72825
	Mext_0481	-0.0344654	1.4418
	Mext_0482	1.32709	1.93397
	Mext_0483	1.18689	2.60035
	Mext_0484	1.83744	1.61143
	Mext_0485	2.32976	1.73416
	Mext_0486	-0.402718	1.21491
	Mext_0487	6.46993	2.90423
	Mext_0488	9.08023	5.60716
	Mext_0489	2.05011	2.48219
	Mext_0491	0.174499	0.528546
	Mext_0492	-1.57672	1.23356
	Mext_0493	-1.82209	-0.849691
	Mext_0494	-1.36807	0.768198
	Mext_0495	-0.642841	-1.49059
	Mext_0496	-0.259185	-0.584872
	Mext_0497	-0.477151	1.1618
	Mext_0498	0.38441	0.897597
	Mext_0499	1.2342	2.07938
	Mext_0500	-0.938425	1.50156
	Mext_0501	-1.30504	1.20588
	Mext_0502	-2.01657	0.835569
	Mext_0503	-1.30636	0.285237
	Mext_0504	-0.247578	0.73294
	Mext_0505	-1.97634	1.61695
	Mext_0506	-1.08413	0.738413
	Mext_0507	-0.981289	0.691397
	Mext_0508	-0.610183	0.562614
	Mext_0509	-0.0368718	0.855505
	Mext_0510	1.08906	0.226994
	Mext_0511	2.49932	0.705072
	Mext_0512	1.07878	1.88589
	Mext_0514	0.256758	1.87779
	Mext_0515	0.403072	1.73026
	Mext_0516	0.161735	0.933118
	Mext_0517	-0.973471	0.621486
	Mext_0518	-0.00325346	0.504651
	Mext_0519	0.563134	1.20656
	Mext_0520	0.822207	-2.37587
	Mext_0521	-0.592707	1.61107
	Mext_0522	0.623459	1.64338
	Mext_0523	0.12509	0.484302
	Mext_0524	0.0682853	1.00762
	Mext_0525	0.454293	1.91752
	Mext_0526	-0.00787751	0.784514
	Mext_0527	1.52079	2.12144
	Mext_0528	-0.164363	1.26169
	Mext_0529	0.293764	1.41311
	Mext_0530	0.931497	1.57895
	Mext_0531	-0.90088	1.22272
	Mext_0532	1.20907	1.05394
	Mext_0533	1.00489	0.893425
	Mext_0534	1.06754	1.35064
	Mext_0535	0.563027	1.95377
	Mext_0536	1.19275	1.08541
	Mext_0537	-0.888064	0.754721
	Mext_0538	1.41288	1.14225
	Mext_0539	1.12362	1.09319
	Mext_0540	1.73029	1.44422
	Mext_0541	-1.29464	-0.669778
	Mext_0542	-0.545141	0.379806
	Mext_0543	-0.952049	-0.133938
	Mext_0544	0.0872929	0.238224
	Mext_0545	1.09116	-0.0824473
	Mext_0546	-1.18799	0.333935
	Mext_0547	1.14592	1.42679
	Mext_0548	-0.241465	0.264599
	Mext_0549	-0.792864	-0.658019
	Mext_0550	0.311934	0.463487
	Mext_0551	-1.04671	-1.18329
	Mext_0552	0.0474628	-1.11732
	Mext_0553	-0.0769961	-0.364779
	Mext_0554	-2.38286	-2.65206
	Mext_0555	2.98734	-1.07218
	Mext_0556	0.699702	-1.22338
	Mext_0557	-1.04733	-1.70784
	Mext_0558	-0.393522	-4.15303
	Mext_0559	-0.836064	-3.14695
	Mext_0560	-1.16857	-1.25623
	Mext_0561	0.869792	-0.495389
	Mext_0562	1.12152	1.97317
	Mext_0563	-1.52453	0.616951
	Mext_0564	-3.441	-1.16446
	Mext_0565	-2.59354	0.981549
	Mext_0566	-3.59884	1.7651
	Mext_0567	-1.86951	0.601315
	Mext_0568	-0.865924	-0.381513
	Mext_0569	-0.818261	0.184068
	Mext_0570	-0.20014	0.172105
	Mext_0571	-0.908579	1.72867
	Mext_0572	5.73805	3.29564
	Mext_0573	-0.515721	1.17019
	Mext_0574	2.40801	2.30533
	Mext_0575	1.07205	1.33934
	Mext_0576	0.0912342	0.514921
	Mext_0577	-0.0542014	0.0253204
	Mext_0578	0.0778895	-1.24011
	Mext_0579	1.21034	1.69002
	Mext_0581	1.97586	-1.23413
	Mext_0582	1.01895	-1.15718
	Mext_0583	0.356801	0.210787
	Mext_0584	0.28188	-1.08295
	Mext_0585	0.530232	1.44205
	Mext_0586	-0.20192	1.25427
	Mext_0587	0.135516	-2.29215
	Mext_0588	-1.94973	-0.812664
	Mext_0589	-2.16822	-0.107212
	Mext_0590	-0.600862	-1.59411
	Mext_0591	-0.361793	-1.72054
	Mext_0592	0.395377	-1.24325
	Mext_0593	0.0642	-1.38373
	Mext_0594	0.42745	-0.504965
	Mext_0595	0.378131	1.25015
	Mext_0596	3.08813	2.43721
	Mext_0597	-0.288376	-1.49645
	Mext_0598	0.105157	-1.66593
	Mext_0599	-0.226146	-2.54977
	Mext_0600	-0.502308	-2.04547
	Mext_0601	0.750767	-1.35022
	Mext_0602	-0.269348	1.01345
	Mext_0603	0.603632	0.401408
	Mext_0604	0.373853	0.989554
	Mext_0605	0.381249	0.55593
	Mext_0606	0.168274	0.115047
	Mext_0607	-0.688244	0.261847
	Mext_0608	-0.126722	-0.0310319
	Mext_0609	-1.35419	1.22852
	Mext_0610	-0.382697	-1.70325
	Mext_0611	-0.371654	-0.621082
	Mext_0612	1.31627	1.19603
	Mext_0613	2.12038	-0.268592
	Mext_0614	0.593089	-1.83251
	Mext_0615	1.48643	-0.175228
	Mext_0616	-0.619695	-0.767978
	Mext_0617	-0.0787775	0.713029
	Mext_0618	-2.57918	-1.9892
	Mext_0619	-2.32287	-1.0139
	Mext_0620	-2.0688	-0.442599
	Mext_0621	-1.59868	-0.92519
	Mext_0622	-3.41699	-0.752043
	Mext_0623	-2.96495	-1.32035
	Mext_0624	-2.9908	-0.965395
	Mext_0625	-2.2803	-0.877546
	Mext_0626	-3.34563	-0.710162
	Mext_0627	-2.40257	0.497209
	Mext_0628	1.13675	1.37201
	Mext_0629	-2.59776	-1.24615
	Mext_0630	-2.47015	-0.826435
	Mext_0631	-2.76857	-0.358185
	Mext_0632	-3.05505	-0.348167
	Mext_0633	-2.2039	-0.319205
	Mext_0634	-1.87704	-0.425264
	Mext_0635	-1.23711	-2.02705
	Mext_0636	-2.07993	-0.546923
	Mext_0637	-2.83862	-0.239293
	Mext_0638	-3.45507	-1.20732
	Mext_0639	-2.50644	-1.15864
	Mext_0640	-0.685774	-0.250234
	Mext_0641	-2.6788	-1.25811
	Mext_0642	-2.62046	-1.31456
	Mext_0643	-1.78411	-0.279145
	Mext_0644	1.65612	0.907373
	Mext_0645	0.251611	-0.15148
	Mext_0646	-0.619875	0.314036
	Mext_0647	1.4463	0.296792
	Mext_0648	0.667118	0.0406966
	Mext_0649	-1.54909	-1.33802
	Mext_0650	0.562378	-0.257671
	Mext_0651	-0.49683	-2.07287
	Mext_0652	-2.00596	-1.12351
	Mext_0653	0.0540971	-3.54591
	Mext_0654	-2.178	-2.08406
	Mext_0655	-0.0434632	-1.75844
	Mext_0656	2.16213	0.864994
	Mext_0657	4.19477	0.916217
	Mext_0658	0.845188	0.270942
	Mext_0659	1.29561	-2.05401
	Mext_0660	1.14142	0.552978
	Mext_0661	0.643989	-0.54192
	Mext_0662	-0.041889	-0.359681
	Mext_0663	2.30142	-0.155637
	Mext_0664	0.713136	1.1246
	Mext_0665	2.07235	0.915113
	Mext_0666	0.242561	1.05274
	Mext_0667	-0.855248	-1.57347
	Mext_0668	0.99256	1.35183
	Mext_0669	-0.188837	0.586987
	Mext_0672	0.258247	1.4339
	Mext_0673	-0.453738	-0.884614
	Mext_0674	-0.596215	-1.50614
	Mext_0675	-0.0327563	-1.76791
	Mext_0676	-0.419016	-1.2583
	Mext_0677	-0.524344	-3.67709
	Mext_0678	-0.98238	-1.8399
	Mext_0679	-1.88389	-0.175655
	Mext_0680	-3.03294	-1.25209
	Mext_0681	-3.06936	-1.7805
	Mext_0682	-3.29589	-1.89206
	Mext_0683	-1.73213	-1.60854
	Mext_0684	-2.48474	-1.31391
	Mext_0685	-1.69655	-0.927969
	Mext_0686	-1.79666	-2.1779
	Mext_0687	-2.21983	-0.780059
	Mext_0688	-2.22369	-1.06333
	Mext_0689	-2.44451	-1.80285
	Mext_0690	-2.95251	0.349818
	Mext_0691	-2.72314	0.437294
	Mext_0692	-2.70449	0.522425
	Mext_0693	-2.3494	-1.70133
	Mext_0694	-2.12681	-2.67181
	Mext_0695	-3.49077	0.15614
	Mext_0696	-0.565227	0.0841964
	Mext_0697	-0.435006	-1.40848
	Mext_0698	-0.357534	-2.32792
	Mext_0699	-1.94709	-2.15976
	Mext_0700	-1.62869	-1.95962
	Mext_0701	-0.0507805	-1.20026
	Mext_0702	1.61432	-0.343278
	Mext_0703	0.601552	0.829758
	Mext_0704	0.828496	2.12012
	Mext_0705	1.14686	2.35669
	Mext_0706	-1.63208	0.232358
	Mext_0707	-0.899603	0.590537
	Mext_0708	-0.259534	0.103274
	Mext_0709	0.0268094	0.266512
	Mext_0710	0.874894	1.2508
	Mext_0711	0.377904	1.77062
	Mext_0712	2.16433	1.86156
	Mext_0713	0.732124	2.03086
	Mext_0714	1.40271	1.8062
	Mext_0715	-1.02026	-0.623734
	Mext_0716	-0.411597	-0.603398
	Mext_0717	-1.00143	-0.419712
	Mext_0718	0.74105	1.97674
	Mext_0719	2.32504	1.99408
	Mext_0720	2.72163	2.13018
	Mext_0721	2.36258	1.95478
	Mext_0722	0.981362	1.336
	Mext_0723	0.70607	0.211734
	Mext_0724	0.65014	1.45187
	Mext_0725	-0.0985752	1.32357
	Mext_0726	-1.14336	0.30849
	Mext_0727	1.00186	1.04959
	Mext_0728	0.106964	1.69422
	Mext_0729	0.173371	0.211958
	Mext_0730	0.42559	-0.0532695
	Mext_0731	-0.0401346	0.498571
	Mext_0732	-0.466131	-1.62387
	Mext_0733	0.717269	-0.0466871
	Mext_0734	-0.069277	-1.57027
	Mext_0735	-0.722324	-1.45636
	Mext_0736	-0.332988	1.39525
	Mext_0737	0.621539	1.52007
	Mext_0738	0.959771	2.21328
	Mext_0739	1.47938	2.7724
	Mext_0740	1.99659	-0.858031
	Mext_0741	1.01494	-0.83833
	Mext_0742	-0.0151924	1.50879
	Mext_0743	-0.168907	0.238708
	Mext_0744	0.046949	0.173113
	Mext_0745	-0.163077	0.174929
	Mext_0746	-0.940539	0.386485
	Mext_0747	-0.440852	-2.42156
	Mext_0748	0.105267	-1.59196
	Mext_0749	-1.04769	1.24705
	Mext_0750	1.433	-0.0220804
	Mext_0751	0.0861584	-0.433583
	Mext_0752	0.262388	1.1546
	Mext_0753	-0.700718	1.0815
	Mext_0754	-0.0391056	1.23842
	Mext_0755	0.44126	1.44002
	Mext_0756	0.166098	1.96941
	Mext_0757	-0.253247	1.82601
	Mext_0758	-0.372352	1.46151
	Mext_0759	-0.00529798	1.23746
	Mext_0760	-0.399117	1.54874
	Mext_0761	0.500095	1.61918
	Mext_0762	1.39368	0.593982
	Mext_0763	1.1739	0.402611
	Mext_0764	-0.377723	1.17998
	Mext_0765	-0.200991	1.01634
	Mext_0766	4.01425	2.30067
	Mext_0767	2.75723	2.14486
	Mext_0768	2.67818	1.53805
	Mext_0771	0.459159	1.05667
	Mext_0772	-0.801799	0.200357
	Mext_0773	1.07528	1.49827
	Mext_0774	1.75684	0.895641
	Mext_0775	-0.20912	1.3239
	Mext_0776	0.941961	2.21115
	Mext_0777	0.426756	1.29343
	Mext_0779	0.820001	1.13136
	Mext_0780	0.836276	1.83965
	Mext_0781	1.21899	1.96158
	Mext_0782	0.609699	1.54562
	Mext_0783	0.562066	0.421028
	Mext_0784	0.269977	2.06464
	Mext_0785	0.348355	2.33499
	Mext_0786	-0.109133	1.036
	Mext_0787	-0.287848	0.382082
	Mext_0788	0.665935	1.46758
	Mext_0789	0.645259	2.08868
	Mext_0790	2.04207	2.01787
	Mext_0791	2.31978	2.29079
	Mext_0792	0.549449	1.17356
	Mext_0793	-0.613317	0.733835
	Mext_0797	-0.566131	1.97507
	Mext_0798	-0.269951	0.224237
	Mext_0799	0.879318	2.25467
	Mext_0801	1.10186	1.11554
	Mext_0802	-1.20189	0.440303
	Mext_0803	0.40951	3.39087
	Mext_0804	0.587153	0.968866
	Mext_0805	1.14701	0.783243
	Mext_0806	2.15114	1.86401
	Mext_0807	2.9899	0.60207
	Mext_0808	-1.82491	0.662454
	Mext_0809	-1.49111	-2.23837
	Mext_0810	-1.26905	-1.74078
	Mext_0811	0.15258	0.530012
	Mext_0812	0.636957	2.232
	Mext_0813	-0.401862	-0.307345
	Mext_0814	-1.08055	-0.26547
	Mext_0815	-1.30182	-0.235957
	Mext_0816	-1.48397	-1.06181
	Mext_0817	3.14483	0.340228
	Mext_0818	2.26782	1.91056
	Mext_0819	-3.1124	-0.60231
	Mext_0820	-1.68457	-1.96408
	Mext_0821	-0.436106	-0.764138
	Mext_0822	-1.65344	-4.24287
	Mext_0823	-0.775029	0.403884
	Mext_0824	-0.10111	-2.68134
	Mext_0825	0.143104	-1.43042
	Mext_0826	0.482966	0.080029
	Mext_0827	-0.719989	-1.03756
	Mext_0828	-1.79718	0.874519
	Mext_0829	2.04572	0.572578
	Mext_0830	-2.13138	0.0869119
	Mext_0831	-2.41946	-0.0326631
	Mext_0832	-1.29833	0.303087
	Mext_0833	-1.64373	-0.328923
	Mext_0834	0.042847	-0.162567
	Mext_0835	4.38281	1.35922
	Mext_0836	3.142	1.11371
	Mext_0837	1.86294	0.881264
	Mext_0838	-1.54943	-0.0114495
	Mext_0839	-0.659654	-0.271821
	Mext_0840	-1.13354	1.05017
	Mext_0841	-0.659276	2.16753
	Mext_0842	0.469269	1.51223
	Mext_0843	0.62733	0.858099
	Mext_0844	0.449217	-0.160485
	Mext_0845	-0.84869	0.539992
	Mext_0846	-1.11794	-0.386922
	Mext_0847	-1.44026	-0.895477
	Mext_0848	-2.25195	-0.580868
	Mext_0849	-2.33353	3.24e-05
	Mext_0850	-2.11842	-0.569803
	Mext_0851	3.83012	0.0331262
	Mext_0852	-0.855403	-0.0659049
	Mext_0853	-1.17646	0.572589
	Mext_0854	-1.25403	-0.507429
	Mext_0855	-2.36071	-0.638238
	Mext_0856	2.7423	1.8324
	Mext_0857	0.322269	0.0564924
	Mext_0858	-1.12593	0.378271
	Mext_0859	1.79087	1.4024
	Mext_0860	0.28933	0.595505
	Mext_0861	-0.767416	1.72047
	Mext_0862	0.587749	0.27985
	Mext_0863	-0.671349	0.391448
	Mext_0864	-1.34398	0.857265
	Mext_0865	-2.35698	0.588811
	Mext_0866	-1.85533	0.333839
	Mext_0867	-1.74844	0.739107
	Mext_0868	-1.64258	0.637312
	Mext_0869	1.36321	1.69021
	Mext_0870	0.322653	0.613258
	Mext_0871	2.94553	0.19673
	Mext_0872	0.433886	-2.66068
	Mext_0873	1.8214	-0.616508
	Mext_0874	1.5741	-0.632889
	Mext_0875	-0.185775	-0.192004
	Mext_0876	0.0258925	-0.50517
	Mext_0877	-0.165767	0.207184
	Mext_0878	0.318793	-1.28921
	Mext_0879	0.00801859	-0.613824
	Mext_0880	0.480685	1.11747
	Mext_0881	-0.278612	-2.62225
	Mext_0882	2.5594	0.472159
	Mext_0883	3.92662	2.07242
	Mext_0884	1.45389	-0.710895
	Mext_0885	0.831668	-0.159742
	Mext_0886	-0.984073	-1.09274
	Mext_0887	0.429749	-1.11783
	Mext_0888	-1.49538	-1.60282
	Mext_0889	-1.92482	-2.77912
	Mext_0890	1.11418	1.24181
	Mext_0891	0.60459	-0.89958
	Mext_0892	-0.444271	-1.0116
	Mext_0893	1.84551	-0.309925
	Mext_0894	2.40158	-0.0773932
	Mext_0895	0.186605	-1.29291
	Mext_0896	-0.289302	-2.24532
	Mext_0897	-1.8406	-1.76041
	Mext_0898	-0.37481	-2.78925
	Mext_0899	0.654198	0.549479
	Mext_0900	0.494872	0.88117
	Mext_0901	1.60366	-0.147024
	Mext_0902	1.80017	0.737755
	Mext_0903	0.698047	2.39832
	Mext_0904	-0.103403	0.595298
	Mext_0905	3.22874	0.0614111
	Mext_0906	3.40728	0.989054
	Mext_0907	0.260525	-0.414042
	Mext_0908	0.354542	-0.085359
	Mext_0909	-1.16278	1.20187
	Mext_0910	-0.400943	-0.0478156
	Mext_0911	0.697639	-1.2095
	Mext_0912	-0.775151	-1.48253
	Mext_0913	3.8119	1.0111
	Mext_0914	2.22159	-1.16849
	Mext_0915	-0.453977	-0.301653
	Mext_0916	0.404963	0.0608334
	Mext_0917	-0.818923	-1.21869
	Mext_0918	0.225358	-2.15305
	Mext_0919	-0.186112	-2.08168
	Mext_0920	-0.425319	-0.332642
	Mext_0921	2.01271	-1.03558
	Mext_0922	2.32308	-0.577642
	Mext_0923	1.1897	-0.793371
	Mext_0924	1.05263	-3.09464
	Mext_0925	0.298222	-1.60694
	Mext_0926	-1.66051	-1.44156
	Mext_0927	-1.09657	-1.04463
	Mext_0928	-0.625591	-0.57239
	Mext_0929	0.390341	-0.109919
	Mext_0930	2.14991	-0.594644
	Mext_0931	-1.35787	-0.808802
	Mext_0932	-1.9287	-0.692167
	Mext_0933	-1.69215	-1.36314
	Mext_0934	-1.59745	-0.911258
	Mext_0935	-0.543278	-0.990559
	Mext_0936	-0.313116	-0.367933
	Mext_0937	-2.45973	-0.919575
	Mext_0938	1.41416	-0.249814
	Mext_0939	-0.237699	-1.03326
	Mext_0940	1.1285	1.84443
	Mext_0941	-0.74598	0.248521
	Mext_0942	0.756866	-1.14061
	Mext_0943	1.78873	-3.49832
	Mext_0944	0.670108	-1.37223
	Mext_0945	0.160546	0.0254601
	Mext_0946	-0.0885086	-1.12414
	Mext_0947	-1.94324	-0.512527
	Mext_0948	-1.86104	-1.62058
	Mext_0949	-1.49043	-1.8564
	Mext_0950	-0.996636	-0.385575
	Mext_0951	-1.63065	-1.105
	Mext_0952	-1.27116	-1.27666
	Mext_0953	-0.136981	-2.19388
	Mext_0954	-0.703764	-1.16255
	Mext_0955	-0.144996	-0.897467
	Mext_0956	-0.640926	0.134672
	Mext_0957	-1.0783	-1.85584
	Mext_0958	0.173019	-2.09251
	Mext_0959	0.166242	-0.445332
	Mext_0960	2.40758	1.19701
	Mext_0961	0.435276	-0.867894
	Mext_0962	-0.00242769	-1.34821
	Mext_0963	-0.254331	-1.05624
	Mext_0964	0.255814	-0.599465
	Mext_0965	0.0645711	-0.91884
	Mext_0966	-1.345	-1.46542
	Mext_0967	-1.72208	-1.5978
	Mext_0968	0.873856	-0.669862
	Mext_0969	-0.313659	0.457557
	Mext_0970	2.55977	-0.429504
	Mext_0971	2.55749	0.722354
	Mext_0972	2.00723	-0.460155
	Mext_0973	1.99094	-1.27133
	Mext_0974	-1.4687	-1.83296
	Mext_0975	-0.247347	-2.34016
	Mext_0976	1.0849	0.471587
	Mext_0977	-1.88403	-0.596856
	Mext_0978	-0.734354	-0.221162
	Mext_0979	-2.00365	-1.65909
	Mext_0980	-1.59936	-0.953139
	Mext_0981	-0.0341363	-0.501097
	Mext_0982	-0.189588	-2.00145
	Mext_0983	-0.101584	-0.674868
	Mext_0984	3.34728	0.571537
	Mext_0985	2.82795	0.277383
	Mext_0986	0.00942814	-0.136811
	Mext_0987	-1.15316	-0.341577
	Mext_0988	0.165318	-0.924549
	Mext_0989	-0.536384	1.06268
	Mext_0990	-0.0126874	-0.147855
	Mext_0991	0.491115	0.0269077
	Mext_0992	-1.65217	-0.160475
	Mext_0993	-0.498689	-0.226592
	Mext_0994	0.506794	0.627502
	Mext_0995	0.917508	0.120443
	Mext_0996	0.196676	-1.29608
	Mext_0997	-0.115943	-2.21626
	Mext_0998	1.76615	0.30735
	Mext_0999	0.0393273	-2.18353
	Mext_1000	-2.38424	-1.80707
	Mext_1001	3.48148	1.45128
	Mext_1002	-1.65653	-0.759725
	Mext_1003	1.37768	1.26259
	Mext_1004	0.0183617	-0.367544
	Mext_1005	0.596633	0.327539
	Mext_1006	-0.243704	-0.0413426
	Mext_1007	0.43591	-1.36453
	Mext_1008	-0.886536	1.29337
	Mext_1009	0.242996	1.45164
	Mext_1010	0.653001	0.399062
	Mext_1011	0.0400656	-2.91452
	Mext_1012	-1.25331	0.711229
	Mext_1013	0.572625	1.25035
	Mext_1014	1.27833	1.42975
	Mext_1015	1.39739	1.62496
	Mext_1016	1.39713	2.00244
	Mext_1017	1.21726	1.55443
	Mext_1018	2.8009	1.39151
	Mext_1019	2.61465	0.834429
	Mext_1020	-0.785258	-2.40906
	Mext_1021	-0.615172	-0.484172
	Mext_1022	1.99067	-0.265544
	Mext_1023	-2.03247	-1.12061
	Mext_1024	0.540918	-0.585788
	Mext_1025	-0.908829	0.413691
	Mext_1026	-0.317637	0.190159
	Mext_1027	2.03828	-0.754243
	Mext_1028	-0.270783	-1.48358
	Mext_1029	-1.33791	-1.35955
	Mext_1030	1.35167	-0.851515
	Mext_1031	-0.600797	-1.02442
	Mext_1032	-0.471017	-0.349164
	Mext_1033	-0.643739	1.04442
	Mext_1034	-0.71256	1.18322
	Mext_1035	-1.72527	0.160849
	Mext_1036	-1.19067	0.667032
	Mext_1037	-0.154826	0.775802
	Mext_1038	3.20835	1.15988
	Mext_1039	-0.268202	-0.0601032
	Mext_1040	-1.2675	-1.29444
	Mext_1041	0.0248938	-2.67809
	Mext_1042	0.826484	-0.979178
	Mext_1043	0.360505	0.302398
	Mext_1044	0.764868	0.822292
	Mext_1045	-0.335358	0.198742
	Mext_1046	-0.195509	0.430768
	Mext_1047	-1.27162	-0.0106664
	Mext_1048	-0.965098	-1.12145
	Mext_1049	-1.15033	-2.65811
	Mext_1050	0.253638	-1.15911
	Mext_1051	1.34267	1.54617
	Mext_1052	0.203547	-0.716489
	Mext_1053	-0.0120869	-2.47533
	Mext_1054	0.195148	0.0245458
	Mext_1055	1.9733	1.36442
	Mext_1056	1.25743	1.12947
	Mext_1057	0.399484	0.501125
	Mext_1058	-1.21385	-0.307709
	Mext_1059	-1.3094	0.0873102
	Mext_1060	0.407696	0.310784
	Mext_1061	0.576073	1.81443
	Mext_1062	0.124983	1.84325
	Mext_1063	1.57968	-0.675082
	Mext_1064	-2.40284	-1.2682
	Mext_1065	-2.12425	-1.60189
	Mext_1066	-1.75218	-2.13602
	Mext_1068	-1.64416	-1.24686
	Mext_1069	-0.439393	-2.14645
	Mext_1070	0.0883896	-2.1713
	Mext_1071	-1.50168	-1.86919
	Mext_1072	-2.08965	-2.5663
	Mext_1073	-2.166	-2.6317
	Mext_1074	-1.24852	-1.73062
	Mext_1075	-1.35685	-1.8698
	Mext_1076	-1.30956	-2.66001
	Mext_1077	-1.42173	-3.30423
	Mext_1078	-2.01116	-2.14564
	Mext_1079	-1.70309	-2.61748
	Mext_1080	-1.42313	-2.75604
	Mext_1081	-1.94305	-2.82069
	Mext_1082	-1.58179	-2.17248
	Mext_1083	-0.730043	-1.42723
	Mext_1084	0.062441	-1.61967
	Mext_1085	0.0707414	-1.58263
	Mext_1086	0.970417	0.871467
	Mext_1087	-0.0090784	0.603329
	Mext_1088	-0.169515	-2.36247
	Mext_1089	0.266729	-1.91601
	Mext_1090	-0.628414	-2.36023
	Mext_1091	-0.553244	-0.790844
	Mext_1092	-0.0605332	-1.83167
	Mext_1093	-0.71285	-2.80275
	Mext_1094	-0.895851	-1.06995
	Mext_1095	-0.518592	-0.82636
	Mext_1096	-1.44121	-2.21511
	Mext_1097	-1.47527	-0.571396
	Mext_1098	1.17682	1.39036
	Mext_1099	1.80583	2.03317
	Mext_1100	-0.995851	-0.959541
	Mext_1101	-0.0982107	-1.44031
	Mext_1102	0.651413	-2.21242
	Mext_1103	1.30128	-0.132869
	Mext_1104	0.384707	0.959098
	Mext_1105	2.7398	2.02031
	Mext_1106	1.43979	1.26645
	Mext_1107	-0.52993	0.745239
	Mext_1108	1.00596	0.861186
	Mext_1109	-0.0153969	1.58664
	Mext_1110	0.315109	1.18006
	Mext_1111	-0.71814	1.04767
	Mext_1112	3.05778	1.64706
	Mext_1113	0.492238	1.78364
	Mext_1114	1.15791	2.33162
	Mext_1115	-0.347907	1.12235
	Mext_1116	2.51125	1.5447
	Mext_1117	0.956475	1.34695
	Mext_1118	-0.347899	0.25003
	Mext_1119	0.519638	0.737605
	Mext_1120	1.39498	1.77307
	Mext_1121	0.140637	1.7024
	Mext_1122	1.57133	1.47527
	Mext_1123	-0.226233	0.552469
	Mext_1124	-1.86528	0.277717
	Mext_1125	-1.77381	-0.0132131
	Mext_1126	5.73582	2.96741
	Mext_1127	3.94972	1.67802
	Mext_1128	-0.0905286	-1.52849
	Mext_1129	2.61967	1.5963
	Mext_1130	-0.00975231	0.0995856
	Mext_1131	0.821757	0.582905
	Mext_1132	-0.385555	1.40065
	Mext_1133	0.71238	1.3735
	Mext_1134	2.42394	0.917909
	Mext_1135	1.51207	1.91246
	Mext_1136	0.567389	0.670994
	Mext_1137	0.743392	0.302403
	Mext_1138	-0.585249	0.333968
	Mext_1139	0.0112242	0.957679
	Mext_1140	0.511883	1.26422
	Mext_1142	3.48023	1.84291
	Mext_1143	4.12509	2.3585
	Mext_1145	1.29429	1.72419
	Mext_1146	-0.328589	1.75467
	Mext_1147	-0.465791	1.39842
	Mext_1148	0.285263	1.31065
	Mext_1149	-0.194783	1.55679
	Mext_1150	0.112259	2.288
	Mext_1151	0.0711124	2.3624
	Mext_1152	-0.0328609	1.70596
	Mext_1153	-0.347988	1.16475
	Mext_1154	3.55818	1.60831
	Mext_1155	0.767333	1.49025
	Mext_1156	1.1782	2.20029
	Mext_1157	0.32314	1.74725
	Mext_1158	0.652436	0.750465
	Mext_1159	1.68118	1.09282
	Mext_1160	-0.495844	0.397583
	Mext_1161	0.398933	0.671767
	Mext_1162	-1.0539	0.397843
	Mext_1163	-0.921709	-0.0897604
	Mext_1164	0.625376	1.5026
	Mext_1165	2.13928	1.1743
	Mext_1166	1.89109	1.67414
	Mext_1167	3.4276	1.84294
	Mext_1168	4.6452	1.99249
	Mext_1169	5.78686	2.42402
	Mext_1170	3.84123	2.06669
	Mext_1171	4.44875	1.45266
	Mext_1172	2.88991	0.487957
	Mext_1173	1.05465	-0.301042
	Mext_1174	0.756391	1.75225
	Mext_1175	5.59745	2.7218
	Mext_1176	3.76597	1.57423
	Mext_1177	3.32097	0.341248
	Mext_1178	1.00146	0.227982
	Mext_1179	0.0493131	1.48106
	Mext_1180	-0.385203	1.37511
	Mext_1181	0.951757	1.53391
	Mext_1182	-0.327316	-5.13665
	Mext_1183	1.13089	-0.25273
	Mext_1184	1.10846	-0.16516
	Mext_1185	-0.507855	-3.26567
	Mext_1186	0.596989	-1.46768
	Mext_1187	-0.690819	-0.233362
	Mext_1188	0.285621	0.0566034
	Mext_1189	0.535485	-1.1033
	Mext_1190	-1.93953	0.293821
	Mext_1191	-3.83509	-1.04616
	Mext_1192	-1.38975	1.44568
	Mext_1193	1.49143	1.52479
	Mext_1194	-0.556224	1.07355
	Mext_1195	0.0669881	1.04701
	Mext_1196	-0.756894	1.26313
	Mext_1197	0.12983	1.45662
	Mext_1198	0.159332	1.35988
	Mext_1199	-1.63873	2.12842
	Mext_1200	0.0444333	0.75733
	Mext_1201	-1.82428	0.00388897
	Mext_1202	-1.66722	-0.342233
	Mext_1203	-1.38985	-0.912574
	Mext_1204	1.72179	-0.629526
	Mext_1205	2.33813	1.43287
	Mext_1206	-0.566526	2.05465
	Mext_1207	0.326153	2.21933
	Mext_1208	-0.0177021	2.12007
	Mext_1209	-0.296876	1.64336
	Mext_1210	-0.45944	1.50078
	Mext_1211	-0.601722	1.12889
	Mext_1212	1.50444	1.98138
	Mext_1213	-1.10704	1.3585
	Mext_1214	2.06047	0.270907
	Mext_1215	1.90981	1.78465
	Mext_1216	2.42898	3.81789
	Mext_1217	1.19208	1.88107
	Mext_1218	0.0520541	-0.23497
	Mext_1219	0.368849	-0.196584
	Mext_1220	-0.684814	-1.0386
	Mext_1221	1.61676	-0.436439
	Mext_1222	0.548603	0.564248
	Mext_1223	1.06281	0.824665
	Mext_1224	0.2481	0.396666
	Mext_1225	0.432107	-0.93274
	Mext_1226	-0.045673	-0.658271
	Mext_1227	-0.266017	-1.4261
	Mext_1228	-0.137852	1.18421
	Mext_1229	2.56927	1.97241
	Mext_1230	4.11608	1.08332
	Mext_1231	-0.855577	-0.0418787
	Mext_1232	-1.22578	-0.492867
	Mext_1233	-0.19221	-0.484205
	Mext_1234	0.557419	-1.16114
	Mext_1235	-0.949742	-2.07626
	Mext_1236	0.626878	0.388705
	Mext_1237	-1.29391	-1.07993
	Mext_1238	0.745396	-0.4783
	Mext_1239	1.02932	0.616329
	Mext_1240	-0.426159	-1.79801
	Mext_1241	-1.5521	-0.635609
	Mext_1242	-1.59942	0.104786
	Mext_1243	-1.16094	0.100588
	Mext_1244	-0.765149	-0.505675
	Mext_1245	-1.53657	-0.303219
	Mext_1246	-1.41168	-2.44161
	Mext_1247	-0.614857	-4.48279
	Mext_1248	0.717258	-0.216148
	Mext_1249	1.14868	-1.14219
	Mext_1250	-0.969238	-0.723737
	Mext_1251	-0.969658	-0.848473
	Mext_1252	1.51992	-0.976448
	Mext_1253	0.539291	-0.639059
	Mext_1254	0.568603	-0.820712
	Mext_1255	3.27271	1.11074
	Mext_1256	-0.793378	1.09375
	Mext_1257	-0.888747	1.17458
	Mext_1258	-0.149715	0.661835
	Mext_1259	0.038662	0.85907
	Mext_1260	-0.20614	0.123672
	Mext_1261	-0.465232	0.703228
	Mext_1262	-0.362698	0.144624
	Mext_1263	-0.257802	-0.935701
	Mext_1264	1.40869	1.47155
	Mext_1265	0.0748647	-2.42812
	Mext_1266	-0.339011	-0.183057
	Mext_1267	-3.15001	-3.01651
	Mext_1268	-1.27155	-3.53373
	Mext_1269	-1.3732	-3.45673
	Mext_1270	0.32094	-0.465417
	Mext_1271	2.01992	1.16741
	Mext_1273	1.44309	1.78346
	Mext_1274	-0.126723	1.799
	Mext_1275	0.102779	1.51609
	Mext_1276	1.54606	2.03905
	Mext_1277	-0.178105	0.861083
	Mext_1278	0.511069	2.02467
	Mext_1279	0.415486	1.95486
	Mext_1280	0.217571	1.73884
	Mext_1281	-0.526573	0.615378
	Mext_1282	-0.201459	0.21184
	Mext_1283	-0.168611	0.902008
	Mext_1284	-1.49062	0.75932
	Mext_1285	-1.27003	1.67423
	Mext_1286	-0.899864	0.829963
	Mext_1287	-1.22626	0.941697
	Mext_1288	-1.27967	1.28026
	Mext_1289	-1.32236	0.172894
	Mext_1290	0.311429	0.121047
	Mext_1291	-0.309259	1.12204
	Mext_1292	0.244692	1.60797
	Mext_1293	0.742051	1.03772
	Mext_1294	0.630396	0.873125
	Mext_1295	-0.0627567	2.05321
	Mext_1296	1.17529	2.1305
	Mext_1297	0.742568	1.92023
	Mext_1298	1.81028	1.16275
	Mext_1299	-0.366187	1.64537
	Mext_1300	-0.775076	1.7228
	Mext_1301	-0.608665	1.7468
	Mext_1302	-0.45103	1.11176
	Mext_1303	-1.10037	1.4747
	Mext_1304	-0.845256	1.87993
	Mext_1305	-1.33924	2.57834
	Mext_1306	-1.25756	1.88596
	Mext_1307	-1.11333	1.24133
	Mext_1308	-0.977741	1.32615
	Mext_1309	-1.08667	1.45458
	Mext_1310	-0.200554	0.969082
	Mext_1311	-0.0794857	-1.96223
	Mext_1312	-0.396569	1.17753
	Mext_1313	0.512183	1.18868
	Mext_1314	0.896296	0.404303
	Mext_1315	1.45501	1.73066
	Mext_1316	1.34826	0.953971
	Mext_1317	2.22953	0.614223
	Mext_1318	-0.563919	0.299383
	Mext_1319	-0.389836	0.264529
	Mext_1320	-0.367412	-0.915556
	Mext_1321	-0.847681	0.331355
	Mext_1322	0.878626	0.226363
	Mext_1323	0.72603	0.528456
	Mext_1324	3.8748	1.64278
	Mext_1325	2.81899	1.93264
	Mext_1326	2.39136	0.979976
	Mext_1327	1.10756	0.521468
	Mext_1328	0.459494	0.620868
	Mext_1329	-1.65029	-0.718026
	Mext_1330	-0.554954	0.351466
	Mext_1331	-1.36325	0.169017
	Mext_1332	-1.3734	0.25528
	Mext_1333	-1.34955	1.19814
	Mext_1334	-1.44468	0.877906
	Mext_1335	-1.33761	0.48498
	Mext_1336	-3.03705	0.130422
	Mext_1337	-2.48017	-0.655185
	Mext_1338	-2.74474	-0.584041
	Mext_1339	-0.779622	-0.427498
	Mext_1340	-0.567301	1.57306
	Mext_1341	-0.0997412	-0.306281
	Mext_1342	-1.06647	-0.136937
	Mext_1343	-0.997048	0.244458
	Mext_1344	-0.899741	0.432116
	Mext_1345	-1.44916	-0.570244
	Mext_1346	-0.70675	0.493016
	Mext_1347	1.53384	-0.0912726
	Mext_1348	-2.07117	-1.18716
	Mext_1349	-1.10758	-0.920109
	Mext_1350	-0.0870119	0.384749
	Mext_1351	0.94554	1.16916
	Mext_1352	0.100186	1.51823
	Mext_1353	0.488522	1.1978
	Mext_1354	0.196679	0.782828
	Mext_1355	-5.86104	-3.05158
	Mext_1356	-5.60677	-2.61522
	Mext_1357	-0.196116	-2.16106
	Mext_1358	-4.85277	-1.69684
	Mext_1359	-5.53438	-1.89399
	Mext_1360	-4.32342	-1.70646
	Mext_1361	-4.03167	-1.25742
	Mext_1362	-3.91334	-2.70833
	Mext_1363	0.72699	-2.17503
	Mext_1364	0.361588	1.39465
	Mext_1365	-2.08359	-1.5015
	Mext_1366	-2.34331	-0.683016
	Mext_1367	NA	0.361403
	Mext_1368	NA	NA
	Mext_1369	NA	NA
	Mext_1370	-1.24075	-0.210107
	Mext_1371	-1.298	0.0740366
	Mext_1372	1.00594	1.41477
	Mext_1373	-1.02103	-1.21763
	Mext_1374	-0.399884	-0.173988
	Mext_1375	0.683471	-0.302263
	Mext_1376	0.422345	-0.0607725
	Mext_1377	1.17477	-1.57514
	Mext_1378	0.792886	0.943048
	Mext_1379	1.19169	0.0419542
	Mext_1380	0.130694	0.821872
	Mext_1381	0.310717	-0.713332
	Mext_1382	0.282646	1.33852
	Mext_1383	-0.259129	1.65139
	Mext_1384	-0.24705	0.841745
	Mext_1385	0.469479	1.59744
	Mext_1386	-0.737731	-0.152529
	Mext_1387	-0.635788	0.208052
	Mext_1388	-0.465789	0.212477
	Mext_1389	-1.97347	-3.11378
	Mext_1390	0.252046	-1.58885
	Mext_1391	0.880969	-0.85277
	Mext_1392	3.3338	-1.28086
	Mext_1393	-0.743509	0.0141762
	Mext_1394	2.67259	2.30899
	Mext_1395	-0.35923	-0.76756
	Mext_1396	-1.71334	0.727647
	Mext_1397	4.05937	1.1709
	Mext_1398	0.668991	0.793121
	Mext_1399	1.3158	2.57104
	Mext_1400	1.43989	2.84066
	Mext_1401	0.839328	1.29219
	Mext_1402	-0.116262	-0.194436
	Mext_1403	-1.31234	0.181855
	Mext_1404	-1.05338	-0.172917
	Mext_1405	-1.63892	-1.22844
	Mext_1406	-1.02348	-0.293964
	Mext_1407	0.0492003	-1.27754
	Mext_1408	-0.504731	-1.8766
	Mext_1409	-1.07976	-0.445016
	Mext_1410	0.464932	-0.648516
	Mext_1411	0.222522	-0.31047
	Mext_1412	1.53731	0.28691
	Mext_1413	1.27102	2.69801
	Mext_1414	0.15163	2.70021
	Mext_1415	0.420136	1.89508
	Mext_1416	0.116993	2.56873
	Mext_1417	-0.0534384	1.23651
	Mext_1418	0.0637512	1.94633
	Mext_1419	0.775639	2.25188
	Mext_1420	0.355399	2.31688
	Mext_1421	0.392201	2.32604
	Mext_1422	1.32253	1.65288
	Mext_1423	-0.357643	1.2585
	Mext_1424	-1.3532	1.92232
	Mext_1425	1.12067	2.11291
	Mext_1426	-0.629705	2.08974
	Mext_1427	1.49313	1.45749
	Mext_1428	0.649959	1.77745
	Mext_1429	-0.51382	0.0582033
	Mext_1430	0.861422	-1.77607
	Mext_1431	-0.378408	-0.899226
	Mext_1432	0.574222	1.3605
	Mext_1433	0.861928	1.35003
	Mext_1434	0.606836	1.00635
	Mext_1435	-1.71209	-1.0044
	Mext_1436	-1.14349	-1.43562
	Mext_1437	-0.262897	-1.90938
	Mext_1438	-1.91372	-1.18345
	Mext_1439	-1.88154	-0.743219
	Mext_1440	-2.17476	-1.36531
	Mext_1441	-0.667754	-2.98231
	Mext_1442	-0.801193	-1.1029
	Mext_1443	-0.00797744	-2.03374
	Mext_1444	0.180075	-2.88164
	Mext_1445	0.270963	1.36531
	Mext_1446	0.7326	1.23594
	Mext_1447	-0.462543	-0.390877
	Mext_1448	-0.628029	-0.0928297
	Mext_1449	-0.693865	-0.687953
	Mext_1450	-0.0382899	-2.18988
	Mext_1451	1.47652	0.0885608
	Mext_1452	0.0461291	-2.10066
	Mext_1453	2.55976	1.54758
	Mext_1454	-1.13702	-0.688403
	Mext_1455	-1.58021	-0.363103
	Mext_1456	-2.03447	-0.522212
	Mext_1457	-1.88842	-0.621588
	Mext_1458	-1.24079	-0.99073
	Mext_1459	0.198217	-0.933044
	Mext_1460	0.206161	0.387239
	Mext_1461	0.313857	0.0124358
	Mext_1462	-0.0956419	1.46311
	Mext_1463	2.13052	2.37957
	Mext_1464	0.122619	0.178918
	Mext_1465	-1.39658	-5.2736
	Mext_1466	-0.618497	-4.64995
	Mext_1467	-1.60726	-3.90976
	Mext_1468	-0.48315	-4.611
	Mext_1469	-0.836685	-3.18763
	Mext_1470	-0.376439	-0.632672
	Mext_1471	0.67819	-1.03581
	Mext_1472	-1.61197	-0.399083
	Mext_1473	-0.384208	0.50657
	Mext_1474	0.636454	0.708126
	Mext_1475	0.275866	0.640689
	Mext_1476	0.697688	2.68845
	Mext_1477	0.412765	-0.903841
	Mext_1478	-0.0266522	-1.30213
	Mext_1479	-1.15719	-1.89548
	Mext_1480	0.693095	0.298673
	Mext_1481	2.00613	1.15357
	Mext_1482	0.382295	0.311237
	Mext_1483	1.24091	0.757913
	Mext_1484	0.084027	1.30578
	Mext_1485	0.258689	-0.140464
	Mext_1486	0.173211	0.32206
	Mext_1487	0.659561	-0.26888
	Mext_1488	-1.25404	-0.671495
	Mext_1489	-0.655078	0.0578076
	Mext_1490	-0.46345	0.436486
	Mext_1491	-0.110457	-0.34493
	Mext_1492	-1.13968	0.810981
	Mext_1493	-0.488413	-0.569025
	Mext_1494	-0.925548	-0.903976
	Mext_1495	-1.23911	-0.949928
	Mext_1496	0.659959	-1.30089
	Mext_1497	-1.31225	-1.48074
	Mext_1498	-0.277592	-0.926151
	Mext_1499	-0.419288	0.0305427
	Mext_1500	0.24183	1.33238
	Mext_1501	-0.13889	-0.218316
	Mext_1502	-1.57113	0.539824
	Mext_1503	-1.03646	0.810355
	Mext_1504	-0.609799	-0.620184
	Mext_1505	-0.568285	-0.689079
	Mext_1506	0.188016	-0.502801
	Mext_1507	1.26483	0.655259
	Mext_1508	0.104046	-0.0328254
	Mext_1509	-0.783131	-0.608266
	Mext_1510	-2.93875	-1.79481
	Mext_1512	-1.89	-2.70229
	Mext_1514	-0.957062	-2.5062
	Mext_1515	0.407572	0.702636
	Mext_1516	0.0251795	-0.0936993
	Mext_1517	-0.592308	0.610854
	Mext_1518	1.60809	2.49512
	Mext_1519	2.26223	2.18536
	Mext_1520	0.451133	-0.767912
	Mext_1521	0.309884	-0.985176
	Mext_1522	2.36692	-0.719136
	Mext_1523	1.87122	1.45806
	Mext_1524	0.299341	0.991532
	Mext_1525	-0.0108367	1.4333
	Mext_1526	2.37884	-0.954245
	Mext_1527	0.501721	-0.0686531
	Mext_1528	0.201805	-1.39607
	Mext_1529	-1.53236	-3.23574
	Mext_1530	-1.43582	-2.7667
	Mext_1531	-2.83686	-3.02029
	Mext_1532	-2.86767	-2.63664
	Mext_1533	-2.71996	-2.4029
	Mext_1534	-1.86528	0.0718692
	Mext_1535	0.0925368	0.464887
	Mext_1536	2.09212	0.811169
	Mext_1537	-0.427594	-0.433408
	Mext_1538	-0.519272	0.0545943
	Mext_1539	3.61969	0.71267
	Mext_1540	-0.569723	-2.50598
	Mext_1541	-0.25077	-0.816601
	Mext_1542	0.207816	-3.31033
	Mext_1543	-0.809362	-3.2904
	Mext_1544	-0.168112	-2.25004
	Mext_1545	2.44416	-0.757595
	Mext_1546	-0.459497	-0.483695
	Mext_1547	-0.504146	-0.294674
	Mext_1548	0.328597	0.49372
	Mext_1549	-0.633033	0.229065
	Mext_1550	0.436331	-1.49174
	Mext_1551	3.9474	1.22059
	Mext_1552	3.95896	0.526964
	Mext_1553	3.8172	0.875093
	Mext_1554	3.14371	-0.968628
	Mext_1555	-0.198042	-1.77548
	Mext_1556	0.702576	1.12748
	Mext_1557	0.796944	1.26603
	Mext_1558	-0.608242	0.0333875
	Mext_1559	0.201336	-3.09922
	Mext_1560	-0.123206	-0.192537
	Mext_1561	-1.69932	-1.07465
	Mext_1562	-3.08351	-0.413093
	Mext_1563	-0.66535	-1.70844
	Mext_1564	3.29388	0.415871
	Mext_1565	-1.53418	-1.61909
	Mext_1566	0.807545	0.118464
	Mext_1567	1.57482	0.447094
	Mext_1568	1.44646	-0.839627
	Mext_1569	-0.331127	-1.25938
	Mext_1570	-0.164592	-0.292864
	Mext_1571	-0.514263	-1.56378
	Mext_1572	0.0412071	-1.11385
	Mext_1573	-0.318155	-2.24078
	Mext_1574	0.469338	-2.31601
	Mext_1575	-0.167602	-1.95039
	Mext_1576	-0.344359	-1.77216
	Mext_1577	0.764947	-0.270492
	Mext_1578	-0.134648	-0.397159
	Mext_1579	-0.00133539	-0.891473
	Mext_1580	-1.21753	-0.586298
	Mext_1581	-0.128826	0.799473
	Mext_1582	0.00560835	1.15606
	Mext_1583	-0.597003	-0.714332
	Mext_1584	-2.4533	-0.187766
	Mext_1585	-0.914429	-1.29256
	Mext_1586	-0.857459	-2.24825
	Mext_1587	-0.777001	-2.09023
	Mext_1588	-0.686138	-2.26705
	Mext_1589	5.05765	4.6848
	Mext_1590	0.739067	0.0528319
	Mext_1591	-1.02121	-0.436107
	Mext_1592	-0.764165	-0.746367
	Mext_1593	0.386082	-0.868497
	Mext_1594	-0.922758	0.978863
	Mext_1595	0.0861891	0.503233
	Mext_1596	-0.802184	-0.191047
	Mext_1597	0.221115	-2.12826
	Mext_1598	-0.145193	0.573303
	Mext_1599	-3.12215	-4.01859
	Mext_1600	-1.61891	-2.52221
	Mext_1601	-1.38085	-1.80181
	Mext_1602	-0.0318011	-1.9813
	Mext_1603	-1.51912	-1.76143
	Mext_1604	-0.899004	0.682534
	Mext_1605	-1.01859	0.104085
	Mext_1606	-0.297975	-0.212663
	Mext_1607	-0.0138869	0.303281
	Mext_1608	2.05236	0.0376369
	Mext_1609	1.15161	-0.701476
	Mext_1610	-0.485141	-1.39296
	Mext_1611	-0.448583	-2.8166
	Mext_1612	0.985703	-2.69107
	Mext_1613	-1.4001	1.6877
	Mext_1614	3.16938	1.07579
	Mext_1615	0.538763	1.03754
	Mext_1616	-0.586791	-1.98382
	Mext_1617	-0.489321	-1.56523
	Mext_1618	-0.37204	-1.76444
	Mext_1619	0.00991186	-1.07262
	Mext_1620	2.65171	0.677231
	Mext_1621	3.67772	1.52694
	Mext_1622	-0.370416	0.150786
	Mext_1623	-0.770466	-1.46247
	Mext_1624	-0.616412	-2.70255
	Mext_1625	-0.117267	0.460341
	Mext_1626	1.75192	-1.3067
	Mext_1627	0.272546	-3.30025
	Mext_1628	0.526118	-3.81022
	Mext_1629	-0.21516	-1.29107
	Mext_1630	-0.732769	-2.27855
	Mext_1631	-1.88074	-1.54086
	Mext_1632	2.27223	-0.033911
	Mext_1633	0.452245	0.549748
	Mext_1634	-2.2765	-0.863491
	Mext_1635	-0.217448	-1.32576
	Mext_1636	0.415848	-0.145627
	Mext_1637	-0.800704	0.911561
	Mext_1638	0.0083056	0.7016
	Mext_1639	-1.47383	0.809789
	Mext_1640	1.49087	-0.48468
	Mext_1641	-0.085077	-1.02913
	Mext_1642	-1.00098	-1.11413
	Mext_1643	-1.33764	-3.28013
	Mext_1644	-1.27461	-3.07079
	Mext_1645	-0.823062	-3.4477
	Mext_1646	-0.0871312	-1.37955
	Mext_1647	-1.07939	-2.57024
	Mext_1648	-1.0177	-2.22005
	Mext_1649	1.15982	0.956579
	Mext_1650	0.58115	0.3054
	Mext_1651	0.0765682	1.05889
	Mext_1652	-0.0333085	1.57286
	Mext_1653	1.59618	2.70146
	Mext_1654	3.72674	2.21714
	Mext_1655	0.759884	1.82587
	Mext_1656	-0.108859	1.36421
	Mext_1657	0.26648	0.578094
	Mext_1658	-0.404169	0.928929
	Mext_1659	-0.104487	0.950681
	Mext_1660	-0.42589	0.634883
	Mext_1661	0.0380137	1.03281
	Mext_1662	0.415269	1.05788
	Mext_1663	0.414476	1.80167
	Mext_1664	0.164282	1.98216
	Mext_1665	0.475094	1.54042
	Mext_1666	0.328962	2.02224
	Mext_1667	-0.249359	1.09607
	Mext_1668	-0.784434	1.26076
	Mext_1669	-0.104739	1.17988
	Mext_1670	0.36823	1.18789
	Mext_1671	-1.01934	-0.708216
	Mext_1672	-2.15864	0.025093
	Mext_1673	0.409636	0.377124
	Mext_1674	-0.544641	-0.058262
	Mext_1675	0.434109	1.2379
	Mext_1676	0.419896	1.61698
	Mext_1677	-0.4475	1.06012
	Mext_1678	0.765337	0.374094
	Mext_1679	0.967079	2.01484
	Mext_1680	-0.0385955	1.80307
	Mext_1681	0.727847	-0.074174
	Mext_1682	1.14523	0.860874
	Mext_1683	0.329522	0.879146
	Mext_1684	1.36395	1.20415
	Mext_1685	0.863263	1.41841
	Mext_1686	0.575891	0.466012
	Mext_1687	1.57951	0.259285
	Mext_1688	1.0106	1.42876
	Mext_1689	-0.434417	0.297988
	Mext_1690	-0.10278	1.23582
	Mext_1691	1.28186	1.81462
	Mext_1692	0.396745	1.08685
	Mext_1693	0.837326	2.23131
	Mext_1694	0.0173291	1.39311
	Mext_1695	1.00396	1.91082
	Mext_1696	0.534363	2.05884
	Mext_1697	-0.332743	1.55332
	Mext_1698	0.0924826	1.26555
	Mext_1699	0.445278	1.70854
	Mext_1700	-0.431187	0.240574
	Mext_1701	-0.116184	1.39101
	Mext_1702	0.160903	1.84174
	Mext_1703	0.121896	1.76036
	Mext_1704	0.547811	0.618154
	Mext_1705	-0.321113	0.571457
	Mext_1706	-0.466121	1.12725
	Mext_1707	0.656114	1.70189
	Mext_1708	0.242031	1.69886
	Mext_1709	2.82179	1.76011
	Mext_1710	0.418446	1.85189
	Mext_1711	-0.0692977	1.44838
	Mext_1712	-0.260505	2.48916
	Mext_1713	0.153302	1.58367
	Mext_1714	-0.8218	1.6354
	Mext_1715	-0.522386	1.63741
	Mext_1716	-0.0589092	2.44364
	Mext_1717	0.176087	1.96886
	Mext_1718	-0.445322	1.06417
	Mext_1719	0.690537	2.24978
	Mext_1720	1.6409	1.69146
	Mext_1721	0.898999	1.47931
	Mext_1722	1.0004	2.44417
	Mext_1723	1.00818	1.83168
	Mext_1724	3.85504	1.76927
	Mext_1725	2.53762	2.44035
	Mext_1726	1.92771	2.00577
	Mext_1727	-0.662548	1.02973
	Mext_1728	-0.650421	0.904654
	Mext_1729	0.041799	0.95577
	Mext_1730	-0.313921	0.656067
	Mext_1731	-0.202555	1.7335
	Mext_1732	-0.406138	1.79231
	Mext_1733	-0.0618281	1.6301
	Mext_1734	1.12953	2.05252
	Mext_1735	-0.00691098	1.76066
	Mext_1736	-0.758124	1.58474
	Mext_1737	0.258037	0.609165
	Mext_1738	0.0771355	1.87038
	Mext_1739	-0.838901	0.288831
	Mext_1740	0.0310803	-0.172731
	Mext_1741	0.136673	1.05584
	Mext_1742	0.560221	1.62017
	Mext_1743	0.567006	1.2055
	Mext_1744	0.386597	1.58834
	Mext_1745	-0.541946	-0.218819
	Mext_1746	0.0670015	-0.0247062
	Mext_1747	-1.12081	-0.32297
	Mext_1748	-0.730505	1.20974
	Mext_1749	-0.541675	0.365907
	Mext_1750	-0.178221	0.135411
	Mext_1751	2.85256	2.10614
	Mext_1752	2.11743	1.28513
	Mext_1753	2.80555	1.62336
	Mext_1754	0.609996	-0.164442
	Mext_1755	0.661603	-1.51979
	Mext_1756	-1.38606	-0.39731
	Mext_1757	-1.02986	0.267873
	Mext_1758	0.41167	-0.870597
	Mext_1759	-0.657152	-1.01669
	Mext_1760	0.617981	0.16767
	Mext_1761	1.25422	1.35957
	Mext_1762	0.806386	-1.99403
	Mext_1763	0.643257	-3.47144
	Mext_1764	1.45504	0.967922
	Mext_1765	0.746789	-0.151215
	Mext_1766	-0.33558	1.48703
	Mext_1767	3.01846	1.20375
	Mext_1768	2.02308	2.01563
	Mext_1769	-0.316376	-0.627664
	Mext_1770	-0.315646	-1.3952
	Mext_1771	0.196955	-2.66322
	Mext_1772	1.64631	-0.0438923
	Mext_1773	0.759668	0.730629
	Mext_1774	0.850122	0.578351
	Mext_1775	1.64911	0.959534
	Mext_1776	1.75972	1.87529
	Mext_1777	2.21102	0.591598
	Mext_1778	1.38391	0.892765
	Mext_1779	-0.337113	5.95556
	Mext_1780	8.00799	5.64081
	Mext_1781	-0.758701	-0.698009
	Mext_1782	-1.61293	-1.33395
	Mext_1783	-0.292146	0.177313
	Mext_1784	-0.77387	-0.415356
	Mext_1785	2.81471	0.741775
	Mext_1786	-0.179685	-0.748565
	Mext_1787	0.644887	-0.319405
	Mext_1788	1.37541	-1.00223
	Mext_1789	3.01746	0.710424
	Mext_1790	-0.82878	-1.27004
	Mext_1791	-0.991668	-2.29696
	Mext_1792	-1.08776	0.400593
	Mext_1793	0.37412	2.01697
	Mext_1794	0.00774671	0.883754
	Mext_1795	3.59177	-4.61728
	Mext_1796	1.84301	-4.91044
	Mext_1797	1.89303	-5.41095
	Mext_1798	1.15736	-5.25447
	Mext_1799	4.04627	-4.76622
	Mext_1800	3.13527	-5.02177
	Mext_1801	0.997728	-4.03904
	Mext_1802	0.306829	-5.33457
	Mext_1803	2.51703	-1.40765
	Mext_1804	0.127676	-0.556944
	Mext_1805	0.277341	-0.598442
	Mext_1806	-0.602309	0.924896
	Mext_1807	-0.453099	1.67643
	Mext_1808	-0.33316	0.910686
	Mext_1809	0.515211	-0.31536
	Mext_1810	0.611769	-0.71357
	Mext_1811	-0.201235	-0.486685
	Mext_1812	-1.53756	-1.20484
	Mext_1813	-0.860573	-2.12097
	Mext_1814	-0.520588	-1.62624
	Mext_1815	-1.00444	-1.81383
	Mext_1816	-1.03891	-0.992467
	Mext_1817	-0.673101	-0.914076
	Mext_1818	0.450336	-0.22948
	Mext_1819	-0.245152	-1.33796
	Mext_1820	0.36852	-3.04235
	Mext_1821	-0.365993	-1.70363
	Mext_1822	-0.125009	-2.19586
	Mext_1823	-1.87811	-0.470332
	Mext_1824	-0.880463	-3.8837
	Mext_1825	-1.22886	-3.74749
	Mext_1826	-0.993466	-3.69568
	Mext_1827	0.200871	-2.96014
	Mext_1828	-0.941304	-1.38753
	Mext_1829	1.09455	-3.2587
	Mext_1830	-0.851423	-2.61238
	Mext_1831	-0.0657127	-3.07306
	Mext_1832	-1.01036	-2.6547
	Mext_1833	-1.48073	-0.585113
	Mext_1834	-0.16643	-5.7245
	Mext_1835	0.404465	-0.518214
	Mext_1836	0.0471609	-0.682986
	Mext_1837	0.783892	-1.56043
	Mext_1838	-0.939155	-1.71855
	Mext_1839	-0.629001	-4.04631
	Mext_1840	-0.816033	-1.98755
	Mext_1841	-0.706332	-0.808271
	Mext_1842	-1.34762	-0.103251
	Mext_1843	-0.442994	-0.0236337
	Mext_1844	0.734535	-0.490215
	Mext_1845	-0.119764	1.97349
	Mext_1846	-1.89275	-0.329484
	Mext_1847	-0.788428	-0.568903
	Mext_1848	0.122452	-0.0676433
	Mext_1849	0.000977286	-0.834395
	Mext_1850	-0.703235	-0.0260789
	Mext_1851	-1.68764	0.620702
	Mext_1852	-1.172	-0.525015
	Mext_1853	-0.957173	-2.91552
	Mext_1854	-0.791819	-1.71294
	Mext_1855	2.71772	0.463624
	Mext_1856	-0.840533	-1.50768
	Mext_1857	-0.831339	-1.35463
	Mext_1858	-1.63905	-1.54648
	Mext_1859	-1.59421	-1.70996
	Mext_1860	0.518172	-0.41834
	Mext_1861	-0.652187	-0.36397
	Mext_1862	0.391974	0.19813
	Mext_1863	1.99643	0.735973
	Mext_1864	-0.316087	-1.33498
	Mext_1865	-1.87004	0.226755
	Mext_1866	-0.214107	-1.18999
	Mext_1867	0.299434	1.02963
	Mext_1868	0.915345	1.0957
	Mext_1869	0.336118	2.11089
	Mext_1870	0.309224	0.649522
	Mext_1871	0.19303	1.64463
	Mext_1872	0.074615	2.12538
	Mext_1873	-0.655276	1.89087
	Mext_1874	-0.819854	1.39371
	Mext_1875	-0.400797	1.47196
	Mext_1876	0.186831	1.76781
	Mext_1877	-0.913879	0.695756
	Mext_1878	0.272456	1.18105
	Mext_1879	0.707615	1.73638
	Mext_1880	-0.920496	0.880956
	Mext_1881	-1.20045	0.27301
	Mext_1882	1.02933	1.56074
	Mext_1883	2.25268	0.456609
	Mext_1884	2.27491	0.879798
	Mext_1885	3.2645	1.76181
	Mext_1886	2.40571	1.70421
	Mext_1887	1.25868	2.07361
	Mext_1888	-2.03335	-1.61081
	Mext_1889	0.705844	-0.258851
	Mext_1890	0.239621	1.80392
	Mext_1891	1.25202	1.61077
	Mext_1892	1.25379	0.699445
	Mext_1893	-1.92912	-1.89624
	Mext_1894	0.314788	0.941292
	Mext_1895	1.91418	0.361285
	Mext_1896	1.87354	-2.01121
	Mext_1897	-0.0907809	-1.86192
	Mext_1898	1.97074	2.12956
	Mext_1899	7.66863	4.99241
	Mext_1900	0.502038	1.13073
	Mext_1901	1.03418	0.204833
	Mext_1902	0.847835	0.387499
	Mext_1903	0.706221	1.11985
	Mext_1904	1.35125	1.80715
	Mext_1905	0.366717	0.397578
	Mext_1906	0.0183937	0.415073
	Mext_1907	4.56108	2.5051
	Mext_1908	7.2624	3.40668
	Mext_1909	4.87573	1.01561
	Mext_1910	4.56134	2.10176
	Mext_1911	3.32805	1.13798
	Mext_1912	2.6028	0.825651
	Mext_1913	4.57339	1.53642
	Mext_1914	3.95905	2.5563
	Mext_1915	4.64296	2.86961
	Mext_1916	2.18665	0.419587
	Mext_1917	1.09641	0.84685
	Mext_1918	-0.672821	-0.13897
	Mext_1919	0.550952	0.309084
	Mext_1920	3.5714	0.871461
	Mext_1921	2.18783	1.06661
	Mext_1922	2.20037	1.60355
	Mext_1923	0.944429	0.596863
	Mext_1924	0.608531	0.661547
	Mext_1925	-0.143513	-0.657539
	Mext_1926	-1.43121	-0.721312
	Mext_1927	0.37768	-1.81604
	Mext_1928	0.0254068	-1.13156
	Mext_1929	0.070527	-0.471816
	Mext_1930	-1.45907	-0.466454
	Mext_1931	-0.0054469	0.836886
	Mext_1932	-0.299709	1.35805
	Mext_1933	-0.598184	-0.457844
	Mext_1934	-1.29838	-1.6193
	Mext_1935	0.722646	-1.52229
	Mext_1936	-1.52803	-0.0975301
	Mext_1937	-1.12226	0.464391
	Mext_1938	-0.15047	1.00232
	Mext_1939	-0.513617	-2.35143
	Mext_1940	-1.32407	-2.3349
	Mext_1941	-1.82962	-2.04515
	Mext_1942	-1.89901	-2.70144
	Mext_1943	-1.60905	-2.47737
	Mext_1944	0.970924	-1.11373
	Mext_1945	0.100618	-0.761243
	Mext_1946	-1.88461	-2.56099
	Mext_1947	-1.75347	-2.38335
	Mext_1948	-0.551546	-0.632606
	Mext_1949	-0.983705	0.204637
	Mext_1950	0.241721	0.355674
	Mext_1951	-0.299422	-1.27387
	Mext_1952	-0.199058	0.841596
	Mext_1953	-0.245803	0.553445
	Mext_1954	0.51259	-0.137552
	Mext_1955	0.670066	-0.952528
	Mext_1956	-0.0385073	-0.747238
	Mext_1957	1.93576	1.18075
	Mext_1958	0.399656	-0.126389
	Mext_1959	0.234604	-1.79289
	Mext_1960	-0.235177	-1.92268
	Mext_1961	5.55864	0.690153
	Mext_1962	-0.133886	-1.21231
	Mext_1963	-0.504711	-1.46907
	Mext_1964	-1.06693	-2.1555
	Mext_1965	0.674415	-1.92363
	Mext_1966	-0.447307	-1.97869
	Mext_1967	1.0769	-1.3365
	Mext_1968	-0.284118	-2.02617
	Mext_1969	1.00845	-1.17401
	Mext_1970	2.9077	0.732261
	Mext_1971	-0.168873	0.731739
	Mext_1972	-1.12983	0.431921
	Mext_1973	-0.23254	-0.157961
	Mext_1974	2.84107	1.21639
	Mext_1975	-1.39445	0.222838
	Mext_1976	1.28138	0.0227154
	Mext_1977	-0.267114	-0.447894
	Mext_1978	0.867653	-0.393242
	Mext_1979	3.46033	1.41335
	Mext_1980	3.52692	0.50172
	Mext_1981	0.709702	-1.10315
	Mext_1982	1.8408	0.664947
	Mext_1983	-0.588292	-1.14651
	Mext_1984	0.095726	-1.3819
	Mext_1985	1.0969	0.285201
	Mext_1986	2.29869	-1.18622
	Mext_1987	1.07847	-1.57588
	Mext_1988	1.81382	1.13532
	Mext_1989	1.13646	-1.42994
	Mext_1990	-0.40697	-2.79072
	Mext_1991	-0.38448	-1.26819
	Mext_1992	1.51716	-0.0507
	Mext_1993	0.528255	-1.61579
	Mext_1994	1.50206	-1.08379
	Mext_1995	0.82955	0.508813
	Mext_1996	1.84845	-1.50347
	Mext_1997	-0.953064	-0.35704
	Mext_1998	2.35576	0.537642
	Mext_1999	-0.159392	-1.09273
	Mext_2000	-0.138605	-1.66464
	Mext_2001	1.54144	-0.432225
	Mext_2002	3.17449	-0.0474192
	Mext_2003	1.7105	1.04238
	Mext_2004	0.754058	-0.470736
	Mext_2005	-0.404182	1.06207
	Mext_2006	-0.811139	-0.577543
	Mext_2007	0.219199	-0.361553
	Mext_2009	1.34875	0.509191
	Mext_2010	-0.794923	0.731698
	Mext_2011	-0.281686	-0.0595679
	Mext_2012	0.266015	-3.39443
	Mext_2013	-0.284717	-1.72939
	Mext_2014	-1.85893	-2.14579
	Mext_2015	-0.715263	-0.810361
	Mext_2016	-0.621177	-2.02637
	Mext_2017	-0.773761	-1.86829
	Mext_2018	-0.399525	0.123332
	Mext_2019	0.459044	-0.682689
	Mext_2020	1.90648	0.243893
	Mext_2021	0.0917131	0.471071
	Mext_2022	-1.04796	-1.0431
	Mext_2023	2.95678	-0.951561
	Mext_2024	2.27877	0.761721
	Mext_2025	0.544125	-1.11078
	Mext_2028	-0.507123	-1.81691
	Mext_2029	-0.408256	0.155872
	Mext_2030	-2.14968	-1.84396
[truncated: 2,832 more rows]

## Sheet: Figure S11
Figure S11. Response of genes involved in formaldehyde tolerance heterogeneity.
		Untreated		Formaldehyde
	Gene	Log2FC	p-adj	Log2FC	p-adj		Symbol color
	Mext_0563	-0.972718	0.409422	-1.52453	2.61887e-05
	Mext_0564	-0.673247	0.0985973	-3.441	6.81082e-46
	Mext_1191	-0.766455	0.999915	-3.83509	1.38109e-23
	Mext_1206	1.24751	0.00311511	-0.566526	0.109864
	Mext_1355	-1.19175	8.9e-09	-5.86104	3.7153e-124
	Mext_1356	-1.5792	0.00012029	-5.60677	1.6257e-36
	Mext_1357	-0.176621	0.999915	-0.196116	0.412259
	Mext_1358	-1.64555	5.58e-09	-4.85277	2.20954e-80
	Mext_1359	-0.632479	0.0142624	-5.53438	2.62052e-157
	Mext_1360	-1.09489	2.66e-07	-4.32342	4.60154e-114
	Mext_1361	-1.65963	9.73e-13	-4.03167	6.56109e-66
	Mext_1362	-1.73091	2.87e-12	-3.91334	1.58286e-46
	Mext_1363	0.358106	0.999915	0.72699	0.0134827
	Mext_2114	-0.500846	NA	1.28863	0.0298825
	Mext_2115	-0.58622	NA	0.339165	0.544363
	Mext_3498	-1.28458	1.42e-06	-4.54373	1.02444e-40
	Mext_3499	-1.09107	0.00097178	-4.22369	6.07928e-45
	Mext_3500	-1.23016	0.00012029	-0.498178	0.0703163
	Mext_3501	-0.398609	0.999915	-0.622467	0.00650301
	Mext_3502	-1.04163	0.000109872	-4.84567	1.29464e-98
	Mext_3503	-1.51208	0.00853449	-5.45978	4.86029e-47
	Mext_3504	-0.918444	4.63e-07	-4.84734	9.7694e-118
	Mext_3505	-0.0994949	0.999915	0.10351	0.771082
	Mext_3506	-0.964751	0.4272	-0.224689	0.530568
	Mext_3507	-0.105161	0.999915	1.13727	2.32872e-05
	Mext_3508	-1.09302	0.00398439	-5.39499	1.04064e-82

[truncated: 6 more sheets: Figure 8, Figure S12, Table S1, Table S2, Table S3, Table S4]
